# Supplementary material for: Astrocyte-oligodendrocyte interaction regulates central nervous system regeneration
Source: Nat Commun. 2023 Jun 8;14:3372. doi: 10.1038/s41467-023-39046-8 (PMC10250470; doi:10.1038/s41467-023-39046-8)
Supplement: Supplementary file 4 — Supplementary Data 1 [file 41467_2023_39046_MOESM4_ESM.xlsx]

## Sheet: Supplemental Sheet 1 TRAPseq
gene	gene_name	description	entrez_id	No lesion (average FPKM)	3 DPI (average FPKM)	7 DPI (average FPKM)	10 DPI (average FPKM)	3 DPI vs No lesion (Log2Fold-change)	3 DPI vs No lesion (adjusted P-value)	7 DPI vs No lesion (Log2Fold-change)	7 DPI vs No lesion (adjusted P-value)	10 DPI vs No lesion (Log2Fold-change)	10 DPI vs No lesion (adjusted P-value)	7 DPI vs 3 DPI (Log2Fold-change)	7 DPI vs 3 DPI (adjusted P-value)
ENSMUSG00000076258	Gm23935	predicted gene, 23935 [Source:MGI Symbol;Acc:MGI:5453712]		8057.09	8083.45	9157.96	27229.4	0.112784	0.835607	0.210019	0.694647	1.44277	0.00235704	0.0817649	0.915115
ENSMUSG00000027447	Cst3	cystatin C [Source:MGI Symbol;Acc:MGI:102519]	13010	5453.87	5784.77	5403.14	6946.21	0.162244	0.81924	0.0284614	0.977684	0.386071	0.325114	-0.152614	0.879761
ENSMUSG00000002985	Apoe	apolipoprotein E [Source:MGI Symbol;Acc:MGI:88057]	11816	5356.47	5616.55	4132.44	5415.9	0.129977	0.889722	-0.273172	0.678084	0.0718196	0.903134	-0.425948	0.659134
ENSMUSG00000026385	Dbi	diazepam binding inhibitor [Source:MGI Symbol;Acc:MGI:94865]	13167	5212.59	7458.96	4736.35	10109.1	0.55322	0.403464	-0.0888547	0.899444	0.912374	0.0243487	-0.655414	0.376792
ENSMUSG00000017390	Aldoc	aldolase C, fructose-bisphosphate [Source:MGI Symbol;Acc:MGI:101863]	11676	4191.62	4150.28	4354.37	3698.22	0.0666452	0.935543	0.0789611	0.917033	-0.0945516	0.890787	-0.0112963	0.988737
ENSMUSG00000031765	Mt1	metallothionein 1 [Source:MGI Symbol;Acc:MGI:97171]	17748	3947.5	5258.6	4250.95	7774.32	0.48437	0.366562	0.137436	0.773653	0.930823	0.023289	-0.372766	0.578747
ENSMUSG00000001270	Ckb	creatine kinase, brain [Source:MGI Symbol;Acc:MGI:88407]	12709	3444.12	3687.12	3667.52	3152.99	0.192041	0.694725	0.11575	0.816029	-0.0503047	0.93357	-0.0999376	0.863527
ENSMUSG00000058135	Gstm1	glutathione S-transferase, mu 1 [Source:MGI Symbol;Acc:MGI:95860]	14862	3089.61	3649.4	3376.18	4158.01	0.322086	0.502491	0.148435	0.80051	0.443785	0.369029	-0.19191	0.767804
ENSMUSG00000031760	Mt3	metallothionein 3 [Source:MGI Symbol;Acc:MGI:97173]	17751	2833.31	3053.66	2574.48	4799.44	0.200887	0.746488	-0.0830396	0.906054	0.744829	0.0817602	-0.304877	0.685402
ENSMUSG00000024661	Fth1	ferritin heavy polypeptide 1 [Source:MGI Symbol;Acc:MGI:95588]	14319	2812.64	1481.95	1426.17	1542.07	-0.674801	0.315716	-0.751692	0.0726114	-0.655772	0.204924	-0.149511	0.853637
ENSMUSG00000004558	Ndrg2	N-myc downstream regulated gene 2 [Source:MGI Symbol;Acc:MGI:1352498]	29811	2411.03	2247.48	2383.04	1978.45	-0.00987188	0.990343	0.0167493	0.982272	-0.19355	0.718895	0.00217567	0.998227
ENSMUSG00000030246	Ldhb	lactate dehydrogenase B [Source:MGI Symbol;Acc:MGI:96763]	16832	2368.63	2307.28	2284.45	2447.85	0.0539603	0.936664	-0.0178726	0.980226	0.105239	0.853455	-0.0966268	0.89074
ENSMUSG00000037852	Cpe	carboxypeptidase E [Source:MGI Symbol;Acc:MGI:101932]	12876	2365.71	2487.49	2399.67	1972.47	0.14247	0.868727	0.0565434	0.949291	-0.181749	0.733627	-0.111022	0.918949
ENSMUSG00000030695	Aldoa	aldolase A, fructose-bisphosphate [Source:MGI Symbol;Acc:MGI:87994]	11674	2314.43	2149.65	2310.21	2046.16	-0.00494727	0.993601	0.0240054	0.9746	-0.110457	0.829601	0.00602798	0.991881
ENSMUSG00000026701	Prdx6	peroxiredoxin 6 [Source:MGI Symbol;Acc:MGI:894320]	11758	2154.66	3162.31	3050.1	2564.14	0.606642	0.226379	0.496663	0.0672449	0.286997	0.571816	-0.140831	0.856263
ENSMUSG00000035885	Cox8a	cytochrome c oxidase subunit VIIIa [Source:MGI Symbol;Acc:MGI:105959]	12868	1873.59	2151.72	1532.05	2689.66	0.286231	0.625144	-0.226793	0.587201	0.551904	0.148786	-0.534445	0.364816
ENSMUSG00000061808	Ttr	transthyretin [Source:MGI Symbol;Acc:MGI:98865]	22139	1726.77	4290.09	211.541	3052.71	1.21228	0.0321566	-0.414557		0.655178	0.295309	-1.45055	0.104243
ENSMUSG00000020932	Gfap	glial fibrillary acidic protein [Source:MGI Symbol;Acc:MGI:95697]	14580	1726.68	4775.34	1556.13	2627.16	1.32939	0.021042	-0.112584	0.888715	0.578424	0.216266	-1.44438	0.0160647
ENSMUSG00000036438	Calm2	calmodulin 2 [Source:MGI Symbol;Acc:MGI:103250]	12314	1663.53	1064.19	1141.65	1572.8	-0.493961	0.301706	-0.454386	0.223918	-0.0142906	0.984514	-0.00232845	0.997938
ENSMUSG00000004032	Gstm5	glutathione S-transferase, mu 5 [Source:MGI Symbol;Acc:MGI:1309466]	14866	1530.86	1401.13	1718.05	1420.18	-0.031821	0.968877	0.185333	0.726866	-0.0278308	0.968798	0.194223	0.802983
ENSMUSG00000044080	S100a1	S100 calcium binding protein A1 [Source:MGI Symbol;Acc:MGI:1338917]	20193	1402.03	1948.39	1403.77	2196.53	0.52796	0.373237	0.0385334	0.962257	0.647198	0.128375	-0.509776	0.469305
ENSMUSG00000031818	Cox4i1	cytochrome c oxidase subunit 4I1 [Source:MGI Symbol;Acc:MGI:88473]	12857	1370.53	1553.12	1060.2	1732.92	0.276218	0.534289	-0.305071	0.363223	0.38507	0.289831	-0.611558	0.135644
ENSMUSG00000025393	Atp5b	ATP synthase, H+ transporting mitochondrial F1 complex, beta subunit [Source:MGI Symbol;Acc:MGI:107801]	11947	1247.63	1129.98	1376.73	753.331	-0.0414639	0.944279	0.16157	0.715852	-0.569989	0.267152	0.181869	0.762158
ENSMUSG00000026421	Csrp1	cysteine and glycine-rich protein 1 [Source:MGI Symbol;Acc:MGI:88549]	13007	1240.69	1415.25	1521.01	1309.18	0.278613	0.533527	0.306333	0.408446	0.138707	0.792609	0.0119981	0.986349
ENSMUSG00000041571	Selenow	selenoprotein W [Source:MGI Symbol;Acc:MGI:1100878]	20364	1206.57	1437.08	907.358	1669.49	0.324323	0.662995	-0.328395	0.450186	0.462074	0.415624	-0.668968	0.346682
ENSMUSG00000022037	Clu	clusterin [Source:MGI Symbol;Acc:MGI:88423]	12759	1172.71	1422.65	1134.6	865.074	0.314449	0.68617	-0.0067271	0.992966	-0.330186	0.526271	-0.342835	0.721249
ENSMUSG00000029580	Actb	actin, beta [Source:MGI Symbol;Acc:MGI:87904]	11461	1113.19	1401.67	1472.9	1173.54	0.407037	0.50375	0.402138	0.269447	0.137945	0.791493	-0.0302713	0.971277
ENSMUSG00000031633	Slc25a4	solute carrier family 25 (mitochondrial carrier, adenine nucleotide translocator), member 4 [Source:MGI Symbol;Acc:MGI:1353495]	11739	1095.85	1029.64	953.048	1117.6	0.0136085	0.982693	-0.15574	0.698208	0.0934754	0.842303	-0.195606	0.72056
ENSMUSG00000063524	Eno1	enolase 1, alpha non-neuron [Source:MGI Symbol;Acc:MGI:95393]	13806	1092.29	1149.49	1108.14	841.492	0.162189	0.762393	0.0473457	0.949291	-0.286699	0.548749	-0.140634	0.783066
ENSMUSG00000020163	Uqcr11	ubiquinol-cytochrome c reductase, complex III subunit XI [Source:MGI Symbol;Acc:MGI:1913844]	66594	1084.98	1233.11	810.676	1776.09	0.263769	0.686862	-0.344484	0.368134	0.705223	0.0847239	-0.629627	0.303674
ENSMUSG00000019505	Ubb	ubiquitin B [Source:MGI Symbol;Acc:MGI:98888]	22187	1073.5	1062.82	941.418	1142	0.0810487	0.903108	-0.146	0.80051	0.140171	0.790514	-0.260285	0.609176
ENSMUSG00000049775	Tmsb4x	thymosin, beta 4, X chromosome [Source:MGI Symbol;Acc:MGI:99510]	19241	1035.31	1700.88	700.441	1375.93	0.662098	0.434471	-0.465576	0.192951	0.424381	0.397187	-1.08944	0.175524
ENSMUSG00000041697	Cox6a1	cytochrome c oxidase subunit VIa polypeptide 1 [Source:MGI Symbol;Acc:MGI:103099]	12861	976.606	1111.53	690.146	1169.86	0.27671	0.639879	-0.419439	0.189136	0.313103	0.427432	-0.72208	0.154282
ENSMUSG00000018770	Atp5g3	ATP synthase, H+ transporting, mitochondrial F0 complex, subunit C3 (subunit 9) [Source:MGI Symbol;Acc:MGI:2442035]	228033	940.245	1180.42	900.126	1227.02	0.41204	0.399388	-0.0179248	0.980226	0.4324	0.17768	-0.451328	0.431882
ENSMUSG00000036751	Cox6b1	cytochrome c oxidase, subunit VIb polypeptide 1 [Source:MGI Symbol;Acc:MGI:107460]	110323	936.963	1206.32	780.428	1417.35	0.441314	0.404341	-0.20137	0.663105	0.62297	0.0722145	-0.661831	0.239048
ENSMUSG00000026473	Glul	glutamate-ammonia ligase (glutamine synthetase) [Source:MGI Symbol;Acc:MGI:95739]	14645	903.589	1012.68	1077.28	1054.68	0.241584	0.661064	0.252745	0.664566	0.260544	0.619831	0.00457798	0.995877
ENSMUSG00000001175	Calm1	calmodulin 1 [Source:MGI Symbol;Acc:MGI:88251]	12313	879.489	756.199	803.69	1066.84	-0.099246	0.882264	-0.0884966	0.875289	0.315088	0.488599	-0.0131895	0.986367
ENSMUSG00000035530	Eif1	eukaryotic translation initiation factor 1 [Source:MGI Symbol;Acc:MGI:105125]	20918	877.657	1036.47	951.973	1149.8	0.327741	0.526486	0.147421	0.751152	0.429034	0.288349	-0.204363	0.770298
ENSMUSG00000071528	Usmg5	upregulated during skeletal muscle growth 5 [Source:MGI Symbol;Acc:MGI:1891435]	66477	847.35	1081.14	647.241	1269.64	0.418633	0.502491	-0.308051	0.483099	0.592757	0.170601	-0.740422	0.24599
ENSMUSG00000023456	Tpi1	triosephosphate isomerase 1 [Source:MGI Symbol;Acc:MGI:98797]	21991	845.499	926.864	836.538	910.376	0.228314	0.635742	0.019409	0.976619	0.164016	0.678152	-0.234129	0.669595
ENSMUSG00000020321	Mdh1	malate dehydrogenase 1, NAD (soluble) [Source:MGI Symbol;Acc:MGI:97051]	17449	841.718	719.738	799.52	738.639	-0.120051	0.821723	-0.0413964	0.95685	-0.121221	0.804612	0.052959	0.945083
ENSMUSG00000059534	Uqcr10	ubiquinol-cytochrome c reductase, complex III subunit X [Source:MGI Symbol;Acc:MGI:1913402]	66152	840.983	1041.52	653.025	1225.62	0.380914	0.524269	-0.295344	0.458067	0.559434	0.185657	-0.694243	0.238231
ENSMUSG00000055839	Elob	elongin B [Source:MGI Symbol;Acc:MGI:1914923]	67673	839.486	1084.33	678.3	1176.26	0.433348	0.489498	-0.248583	0.54812	0.512713	0.185267	-0.701784	0.243622
ENSMUSG00000022890	Atp5j	ATP synthase, H+ transporting, mitochondrial F0 complex, subunit F [Source:MGI Symbol;Acc:MGI:107777]	11957	833.967	942.181	713.294	1136.37	0.263554	0.649398	-0.168161	0.743926	0.47969	0.223038	-0.455464	0.452084
ENSMUSG00000007872	Id3	inhibitor of DNA binding 3 [Source:MGI Symbol;Acc:MGI:96398]	15903	823.387	1281.41	1107.29	1637.25	0.660707	0.298675	0.43789	0.0943244	0.965859	0.00519156	-0.276749	0.767986
ENSMUSG00000032294	Pkm	pyruvate kinase, muscle [Source:MGI Symbol;Acc:MGI:97591]	18746	821.45	593.291	639.293	567.566	-0.348116	0.505244	-0.307784	0.402642	-0.442993	0.222541	0.0138259	0.986454
ENSMUSG00000036309	Skp1a	S-phase kinase-associated protein 1A [Source:MGI Symbol;Acc:MGI:103575]	21402	801.707	825.05	784.375	998.592	0.140054	0.78859	0.00526913	0.992833	0.362909	0.269207	-0.159547	0.787846
ENSMUSG00000035202	Lars2	leucyl-tRNA synthetase, mitochondrial [Source:MGI Symbol;Acc:MGI:2142973]	102436	772.278	723.406	673.475	2259.57	0.0215439	0.97527	-0.129266	0.844033	1.25901	0.0150263	-0.182489	0.802218
ENSMUSG00000016319	Slc25a5	solute carrier family 25 (mitochondrial carrier, adenine nucleotide translocator), member 5 [Source:MGI Symbol;Acc:MGI:1353496]	11740	764.639	809.093	691.325	571.133	0.171511	0.759404	-0.106239	0.861596	-0.325976	0.479371	-0.307312	0.553776
ENSMUSG00000022658	Tagln3	transgelin 3 [Source:MGI Symbol;Acc:MGI:1926784]	56370	748.371	747.565	691.788	958.744	0.103771	0.887771	-0.0693531	0.905179	0.395692	0.370899	-0.195281	0.801963
ENSMUSG00000027562	Car2	carbonic anhydrase 2 [Source:MGI Symbol;Acc:MGI:88269]	12349	743.265	749.629	897.004	711.44	0.105865	0.865016	0.283088	0.501745	0.00450462	0.993635	0.159936	0.816341
ENSMUSG00000020644	Id2	inhibitor of DNA binding 2 [Source:MGI Symbol;Acc:MGI:96397]	15902	731.297	841.179	1033.72	1052.84	0.286247	0.635742	0.494445	0.085025	0.539327	0.224651	0.179892	0.82436
ENSMUSG00000062591	Tubb4a	tubulin, beta 4A class IVA [Source:MGI Symbol;Acc:MGI:107848]	22153	718.452	333.553	608.069	473.253	-0.902667	0.0800454	-0.190449	0.760397	-0.489206	0.303961	0.664639	0.367642
ENSMUSG00000074457	S100a16	S100 calcium binding protein A16 [Source:MGI Symbol;Acc:MGI:1915110]	67860	711.133	1594.82	936.949	1149.61	1.07044	0.0881828	0.400888	0.2614	0.707259	0.0378483	-0.720875	0.385197
ENSMUSG00000072235	Tuba1a	tubulin, alpha 1A [Source:MGI Symbol;Acc:MGI:98869]	22142	706.906	761.351	742.305	537.425	0.201555	0.778494	0.0892342	0.892719	-0.305273	0.510566	-0.133159	0.887589
ENSMUSG00000037706	Cd81	CD81 antigen [Source:MGI Symbol;Acc:MGI:1096398]	12520	704.686	764.653	539.212	661.084	0.18824	0.793847	-0.305312	0.547113	-0.0299561	0.959295	-0.521591	0.45795
ENSMUSG00000021520	Uqcrb	ubiquinol-cytochrome c reductase binding protein [Source:MGI Symbol;Acc:MGI:1914780]	67530	699.22	931.647	579.514	893.107	0.4781	0.414563	-0.205536	0.691671	0.400317	0.247856	-0.697133	0.278772
ENSMUSG00000058672	Tubb2a	tubulin, beta 2A class IIA [Source:MGI Symbol;Acc:MGI:107861]	22151	698.559	645.324	554.909	439.438	-0.00847421	0.990503	-0.271826	0.546496	-0.555219	0.161055	-0.295721	0.625194
ENSMUSG00000036564	Ndrg4	N-myc downstream regulated gene 4 [Source:MGI Symbol;Acc:MGI:2384590]	234593	690.567	362.588	681.578	358.045	-0.73967	0.200043	0.00433167	0.996009	-0.797799	0.0505982	0.695028	0.364817
ENSMUSG00000032330	Cox7a2	cytochrome c oxidase subunit VIIa 2 [Source:MGI Symbol;Acc:MGI:1316715]	12866	666.947	800.181	527.23	847.92	0.344042	0.526771	-0.271897	0.523465	0.388937	0.299038	-0.638711	0.248142
ENSMUSG00000075706	Gpx4	glutathione peroxidase 4 [Source:MGI Symbol;Acc:MGI:104767]	625249	657.89	769.561	386.194	750.895	0.303706	0.638846	-0.670783	0.00919514	0.246116	0.575964	-0.983347	0.0567778
ENSMUSG00000057666	Gapdh	glyceraldehyde-3-phosphate dehydrogenase [Source:MGI Symbol;Acc:MGI:95640]	14433	655.491	650.914	765.617	619.477	0.0849495	0.883898	0.235692	0.565197	-0.016095	0.976117	0.134997	0.785208
ENSMUSG00000033307	Mif	macrophage migration inhibitory factor (glycosylation-inhibiting factor) [Source:MGI Symbol;Acc:MGI:96982]	17319	651.045	792.592	675.702	901.043	0.368195	0.500543	0.0890036	0.871433	0.504449	0.173007	-0.303621	0.653883
ENSMUSG00000013698	Pea15a	phosphoprotein enriched in astrocytes 15A [Source:MGI Symbol;Acc:MGI:104799]	18611	646.429	938.741	803.924	768.432	0.599139	0.21239	0.326761	0.329611	0.291623	0.497631	-0.298619	0.655549
ENSMUSG00000014294	Ndufa2	NADH dehydrogenase (ubiquinone) 1 alpha subcomplex, 2 [Source:MGI Symbol;Acc:MGI:1343103]	17991	639.772	767.472	484.871	938.833	0.341682	0.588538	-0.325668	0.39333	0.5616	0.211989	-0.683217	0.274237
ENSMUSG00000033208	S100b	S100 protein, beta polypeptide, neural [Source:MGI Symbol;Acc:MGI:98217]	20203	632.023	806.612	612.972	1109.56	0.42964	0.375818	-0.00525119	0.992826	0.800875	0.0349413	-0.459129	0.395042
ENSMUSG00000031762	Mt2	metallothionein 2 [Source:MGI Symbol;Acc:MGI:97172]	17750	631.043	779.045	575.075	1314.75	0.379092	0.544028	-0.0860335	0.886673	1.00003	0.0129366	-0.4847	0.485509
ENSMUSG00000078812	Eif5a	eukaryotic translation initiation factor 5A [Source:MGI Symbol;Acc:MGI:106248]	276770	624.13	805.136	542.319	697.244	0.433234	0.484682	-0.151686	0.764522	0.215352	0.621502	-0.604451	0.347157
ENSMUSG00000034566	Atp5h	ATP synthase, H+ transporting, mitochondrial F0 complex, subunit D [Source:MGI Symbol;Acc:MGI:1918929]	71679	621.623	779.624	528.342	882.165	0.409661	0.416032	-0.173054	0.750642	0.539423	0.104578	-0.602803	0.291609
ENSMUSG00000023944	Hsp90ab1	heat shock protein 90 alpha (cytosolic), class B member 1 [Source:MGI Symbol;Acc:MGI:96247]	15516	617.029	361.471	510.131	583.638	-0.626267	0.133333	-0.225888	0.561116	-0.0174332	0.977757	0.372894	0.525098
ENSMUSG00000053279	Aldh1a1	aldehyde dehydrogenase family 1, subfamily A1 [Source:MGI Symbol;Acc:MGI:1353450]	11668	609.612	544.637	384.558	342.429	-0.0646561	0.933404	-0.57768	0.0693336	-0.685768	0.0877188	-0.537771	0.398708
ENSMUSG00000040048	Ndufb10	NADH dehydrogenase (ubiquinone) 1 beta subcomplex, 10 [Source:MGI Symbol;Acc:MGI:1915592]	68342	605.597	670.591	493.316	623.369	0.237917	0.656588	-0.232327	0.633201	0.101278	0.835097	-0.499696	0.358649
ENSMUSG00000049422	Chchd10	coiled-coil-helix-coiled-coil-helix domain containing 10 [Source:MGI Symbol;Acc:MGI:2143558]	103172	597.88	691	553.409	778.332	0.296464	0.560056	-0.0672632	0.922384	0.420776	0.284216	-0.388473	0.483829
ENSMUSG00000019874	Fabp7	fatty acid binding protein 7, brain [Source:MGI Symbol;Acc:MGI:101916]	12140	592.5	1083.67	435.413	863.974	0.745374	0.382088	-0.344674	0.534584	0.543181	0.196684	-1.06264	0.223429
ENSMUSG00000000346	Dazap2	DAZ associated protein 2 [Source:MGI Symbol;Acc:MGI:1344344]	23994	590.566	643.315	743.794	654.415	0.210487	0.69719	0.333362	0.37804	0.193753	0.724547	0.109804	0.855229
ENSMUSG00000020849	Ywhae	tyrosine 3-monooxygenase/tryptophan 5-monooxygenase activation protein, epsilon polypeptide [Source:MGI Symbol;Acc:MGI:894689]	22627	574.956	662.625	612.127	738.497	0.294874	0.557358	0.12024	0.808875	0.404859	0.217923	-0.198487	0.767145
ENSMUSG00000022956	Atp5o	ATP synthase, H+ transporting, mitochondrial F1 complex, O subunit [Source:MGI Symbol;Acc:MGI:106341]	28080	567.53	629.65	473.312	560.041	0.240239	0.653108	-0.209233	0.620597	0.0469668	0.931582	-0.477578	0.342519
ENSMUSG00000025428	Atp5a1	ATP synthase, H+ transporting, mitochondrial F1 complex, alpha subunit 1 [Source:MGI Symbol;Acc:MGI:88115]	11946	558.294	490.776	560.923	404.122	-0.0831236	0.895625	0.0367611	0.955965	-0.369759	0.397187	0.0955688	0.89585
ENSMUSG00000059325	Hopx	HOP homeobox [Source:MGI Symbol;Acc:MGI:1916782]	74318	556.695	514.164	589.411	1087.16	-0.0115677	0.987772	0.107628	0.906144	0.92582	0.0176274	0.100277	0.921066
ENSMUSG00000021290	2010107E04Rik	RIKEN cDNA 2010107E04 gene [Source:MGI Symbol;Acc:MGI:1917507]	70257	555.594	682.079	501.834	660.123	0.366854	0.575106	-0.091215	0.892855	0.297277	0.423083	-0.477671	0.511341
ENSMUSG00000030647	Ndufc2	NADH dehydrogenase (ubiquinone) 1, subcomplex unknown, 2 [Source:MGI Symbol;Acc:MGI:1344370]	68197	554.802	633.298	550.033	860.497	0.276076	0.609606	0.0259754	0.977261	0.639267	0.104247	-0.268508	0.719594
ENSMUSG00000028691	Prdx1	peroxiredoxin 1 [Source:MGI Symbol;Acc:MGI:99523]	18477	554.143	770.162	769.072	747.265	0.538016	0.298432	0.474753	0.096608	0.466384	0.201853	-0.090489	0.918201
ENSMUSG00000022452	Smdt1	single-pass membrane protein with aspartate rich tail 1 [Source:MGI Symbol;Acc:MGI:1916279]	69029	553.321	721.502	453.655	783.391	0.451506	0.448383	-0.217639	0.665317	0.518263	0.263796	-0.693303	0.244027
ENSMUSG00000063882	Uqcrh	ubiquinol-cytochrome c reductase hinge protein [Source:MGI Symbol;Acc:MGI:1913826]	66576	549.996	670.713	412.066	803.423	0.364969	0.527746	-0.339719	0.372263	0.566457	0.152332	-0.7225	0.210956
ENSMUSG00000031839	Hsbp1	heat shock factor binding protein 1 [Source:MGI Symbol;Acc:MGI:1915446]	68196	541.551	628.654	516.549	804.794	0.300789	0.633506	-0.0229293	0.97683	0.589864	0.132028	-0.346717	0.635743
ENSMUSG00000032060	Cryab	crystallin, alpha B [Source:MGI Symbol;Acc:MGI:88516]	12955	541.121	974.885	403.381	507.957	0.782217	0.305667	-0.354551	0.329346	-0.0161002	0.977822	-1.11455	0.137934
ENSMUSG00000056201	Cfl1	cofilin 1, non-muscle [Source:MGI Symbol;Acc:MGI:101757]	12631	538.286	825.953	614.263	778.333	0.662545	0.222478	0.217616	0.553921	0.565486	0.0892588	-0.476374	0.489823
ENSMUSG00000009863	Sdhb	succinate dehydrogenase complex, subunit B, iron sulfur (Ip) [Source:MGI Symbol;Acc:MGI:1914930]	67680	534.174	635.801	528.699	451.836	0.332605	0.546216	0.0180133	0.978881	-0.161481	0.745982	-0.340607	0.573379
ENSMUSG00000029632	Ndufa4	NADH dehydrogenase (ubiquinone) 1 alpha subcomplex, 4 [Source:MGI Symbol;Acc:MGI:107686]	17992	529.025	645.019	412.591	696.294	0.364508	0.515823	-0.285617	0.524488	0.432998	0.226609	-0.672018	0.244699
ENSMUSG00000030701	Plekhb1	pleckstrin homology domain containing, family B (evectins) member 1 [Source:MGI Symbol;Acc:MGI:1351469]	27276	528.598	459.675	424.959	461.533	-0.0953203	0.843476	-0.256936	0.472439	-0.110455	0.830605	-0.193632	0.721563
ENSMUSG00000022474	Pmm1	phosphomannomutase 1 [Source:MGI Symbol;Acc:MGI:1353418]	29858	524.807	545.754	580.48	575.174	0.152369	0.77455	0.170296	0.726866	0.189766	0.72148	-0.00266693	0.997264
ENSMUSG00000003072	Atp5d	ATP synthase, H+ transporting, mitochondrial F1 complex, delta subunit [Source:MGI Symbol;Acc:MGI:1913293]	66043	522.828	595.087	471.287	626.428	0.277455	0.563122	-0.108322	0.811498	0.311324	0.400803	-0.411564	0.386943
ENSMUSG00000023861	Mpc1	mitochondrial pyruvate carrier 1 [Source:MGI Symbol;Acc:MGI:1915240]	55951	520.906	573.782	524.957	654.154	0.229332	0.689036	0.0445961	0.949609	0.36968	0.367881	-0.209519	0.756945
ENSMUSG00000026895	Ndufa8	NADH dehydrogenase (ubiquinone) 1 alpha subcomplex, 8 [Source:MGI Symbol;Acc:MGI:1915625]	68375	518.151	584.218	444.363	511.191	0.264038	0.633577	-0.170163	0.70948	0.0481673	0.926096	-0.459979	0.397836
ENSMUSG00000019179	Mdh2	malate dehydrogenase 2, NAD (mitochondrial) [Source:MGI Symbol;Acc:MGI:97050]	17448	517.827	524.859	496.548	510.957	0.115957	0.830822	-0.0288112	0.968729	0.0394489	0.943155	-0.170961	0.746899
ENSMUSG00000047557	Lxn	latexin [Source:MGI Symbol;Acc:MGI:107633]	17035	515.684	717.642	715.573	526.265	0.529328	0.350977	0.458084	0.165167	0.0878218	0.887366	-0.0991477	0.905641
ENSMUSG00000041881	Ndufa7	NADH dehydrogenase (ubiquinone) 1 alpha subcomplex, 7 (B14.5a) [Source:MGI Symbol;Acc:MGI:1913666]	66416	513.191	609.935	411.394	690.767	0.331381	0.551742	-0.256909	0.537839	0.461348	0.247417	-0.611927	0.268053
ENSMUSG00000020267	Hint1	histidine triad nucleotide binding protein 1 [Source:MGI Symbol;Acc:MGI:1321133]	15254	512.55	745.059	409.742	691.733	0.585183	0.328632	-0.257755	0.553379	0.466367	0.219418	-0.848968	0.177707
ENSMUSG00000030057	Cnbp	cellular nucleic acid binding protein [Source:MGI Symbol;Acc:MGI:88431]	12785	508.788	609.057	582.823	588.021	0.343855	0.47102	0.210745	0.670128	0.254142	0.534328	-0.148975	0.832641
ENSMUSG00000079037	Prnp	prion protein [Source:MGI Symbol;Acc:MGI:97769]	19122	507.696	496.77	431.59	436.824	0.0509696	0.955975	-0.166932	0.803669	-0.14385	0.744414	-0.240517	0.804527
ENSMUSG00000029309	Sparcl1	SPARC-like 1 [Source:MGI Symbol;Acc:MGI:108110]	13602	495.42	517.93	429.637	361.797	0.114679	0.917439	-0.135414	0.869997	-0.353321	0.43388	-0.263253	0.828544
ENSMUSG00000016427	Ndufa1	NADH dehydrogenase (ubiquinone) 1 alpha subcomplex, 1 [Source:MGI Symbol;Acc:MGI:1929511]	54405	492.239	621.573	301.069	609.133	0.398884	0.536656	-0.59188	0.0736442	0.342135	0.423687	-1.01151	0.0639106
ENSMUSG00000022108	Itm2b	integral membrane protein 2B [Source:MGI Symbol;Acc:MGI:1309517]	16432	488.622	433.022	417.771	421.086	-0.072499	0.93327	-0.162842	0.790975	-0.143739	0.741814	-0.114258	0.913605
ENSMUSG00000102252	Snrpn	small nuclear ribonucleoprotein N [Source:MGI Symbol;Acc:MGI:98347]	20646	485.913	358.925	289.826	335.649	-0.311315	0.50776	-0.651772	0.0191683	-0.428675	0.326706	-0.384984	0.485136
ENSMUSG00000020153	Ndufs7	NADH dehydrogenase (ubiquinone) Fe-S protein 7 [Source:MGI Symbol;Acc:MGI:1922656]	75406	485.279	566.139	467.019	614.928	0.312145	0.524236	-0.0153139	0.982229	0.384309	0.325114	-0.353073	0.512163
ENSMUSG00000047459	Dynlrb1	dynein light chain roadblock-type 1 [Source:MGI Symbol;Acc:MGI:1914318]	67068	484.062	567.149	427.868	673.577	0.310499	0.626714	-0.126587	0.818133	0.496284	0.256041	-0.457644	0.503465
ENSMUSG00000032281	Acsbg1	acyl-CoA synthetase bubblegum family member 1 [Source:MGI Symbol;Acc:MGI:2385656]	94180	481.857	499.129	548.759	353.755	0.128819	0.860356	0.198547	0.695183	-0.318031	0.580445	0.0477323	0.956086
ENSMUSG00000041607	Mbp	myelin basic protein [Source:MGI Symbol;Acc:MGI:96925]	17196	474.581	110.424	238.93	188.004	-1.5949	0.00742028	-0.395735	0.629931	-0.633948	0.398079	0.901788	0.107576
ENSMUSG00000015656	Hspa8	heat shock protein 8 [Source:MGI Symbol;Acc:MGI:105384]	15481	465.434	338.44	356.485	273.771	-0.331446	0.617156	-0.319187	0.49578	-0.626052	0.178896	-0.0133731	0.987829
ENSMUSG00000106106	CT010467.1			463.232	767.664	720.501	2056.32	0.746999	0.214923	0.59096	0.1397	1.17847	0.0713621	-0.170995	0.862259
ENSMUSG00000041556	Fbxo2	F-box protein 2 [Source:MGI Symbol;Acc:MGI:2446216]	230904	459.021	520.433	612.207	672.417	0.26342	0.609087	0.408403	0.272007	0.562581	0.165634	0.13792	0.809395
ENSMUSG00000028964	Park7	Parkinson disease (autosomal recessive, early onset) 7 [Source:MGI Symbol;Acc:MGI:2135637]	57320	455.248	577.729	378.346	611.283	0.423039	0.400977	-0.20755	0.659476	0.462756	0.201856	-0.652687	0.222135
ENSMUSG00000028445	Enho	energy homeostasis associated [Source:MGI Symbol;Acc:MGI:1916888]	69638	454.148	414.936	384.76	531.627	-0.0229157	0.970607	-0.1758	0.752747	0.275999	0.598793	-0.184764	0.789136
ENSMUSG00000019923	Zwint	ZW10 interactor [Source:MGI Symbol;Acc:MGI:1289227]	52696	453.687	343.099	342.009	339.647	-0.277629	0.581022	-0.350185	0.254566	-0.332208	0.455331	-0.0993542	0.883883
ENSMUSG00000022354	Ndufb9	NADH dehydrogenase (ubiquinone) 1 beta subcomplex, 9 [Source:MGI Symbol;Acc:MGI:1913468]	66218	452.17	461.552	346.571	406.117	0.13407	0.841885	-0.305258	0.475992	-0.0753453	0.882265	-0.469718	0.42735
ENSMUSG00000020733	Slc9a3r1	solute carrier family 9 (sodium/hydrogen exchanger), member 3 regulator 1 [Source:MGI Symbol;Acc:MGI:1349482]	26941	451.83	640.876	639.52	475.241	0.547213	0.30505	0.461688	0.289526	0.120155	0.866519	-0.0867603	0.904341
ENSMUSG00000006651	Aplp1	amyloid beta (A4) precursor-like protein 1 [Source:MGI Symbol;Acc:MGI:88046]	11803	450.185	352.47	410.99	349.495	-0.227388	0.778039	-0.0852442	0.909887	-0.279885	0.623332	0.116776	0.917195
ENSMUSG00000019804	Snx3	sorting nexin 3 [Source:MGI Symbol;Acc:MGI:1860188]	54198	444.801	619.316	547.873	620.428	0.540366	0.312645	0.317113	0.347973	0.512113	0.170354	-0.253199	0.738672
ENSMUSG00000054226	Tprkb	Tp53rk binding protein [Source:MGI Symbol;Acc:MGI:1917036]	69786	440.934	377.582	503.235	648.521	-0.119842	0.841399	0.209773	0.600839	0.561462	0.192014	0.308388	0.559436
ENSMUSG00000036570	Fxyd1	FXYD domain-containing ion transport regulator 1 [Source:MGI Symbol;Acc:MGI:1889273]	56188	440.759	756.905	328.508	853.662	0.821394	0.0702413	-0.348599	0.351623	0.935778	0.0061475	-1.18866	0.00746606
ENSMUSG00000006356	Crip2	cysteine rich protein 2 [Source:MGI Symbol;Acc:MGI:1915587]	68337	440.572	536.134	585.883	609.301	0.357802	0.496908	0.40136	0.28892	0.483063	0.264572	0.0316909	0.965733
ENSMUSG00000018965	Ywhah	tyrosine 3-monooxygenase/tryptophan 5-monooxygenase activation protein, eta polypeptide [Source:MGI Symbol;Acc:MGI:109194]	22629	439.585	232.315	258.862	299.821	-0.765602	0.0559681	-0.670656	0.0158932	-0.441039	0.369607	0.0519478	0.950297
ENSMUSG00000020496	Rnf187	ring finger protein 187 [Source:MGI Symbol;Acc:MGI:1914224]	108660	439.216	371.294	379.676	416.318	-0.128241	0.815482	-0.165532	0.696906	-0.0134511	0.979385	-0.0641797	0.918731
ENSMUSG00000061518	Cox5b	cytochrome c oxidase subunit Vb [Source:MGI Symbol;Acc:MGI:88475]	12859	435.98	484.422	344.748	572.483	0.245151	0.656575	-0.27191	0.492628	0.43187	0.268394	-0.54187	0.321051
ENSMUSG00000034341	Wbp2	WW domain binding protein 2 [Source:MGI Symbol;Acc:MGI:104709]	22378	435.47	419.235	477.495	392.003	0.0464414	0.932518	0.156155	0.707455	-0.078773	0.870721	0.0886089	0.866967
ENSMUSG00000032966	Fkbp1a	FK506 binding protein 1a [Source:MGI Symbol;Acc:MGI:95541]	14225	434.918	430.59	381.451	482.676	0.095139	0.888284	-0.140876	0.770347	0.207829	0.622454	-0.259822	0.693872
ENSMUSG00000026664	Phyh	phytanoyl-CoA hydroxylase [Source:MGI Symbol;Acc:MGI:891978]	16922	425.156	421.489	425.483	433.237	0.0799448	0.901116	0.0349784	0.957404	0.0918579	0.865634	-0.069378	0.925445
ENSMUSG00000027273	Snap25	synaptosomal-associated protein 25 [Source:MGI Symbol;Acc:MGI:98331]	20614	420.323	197.748	293.014	385.94	-0.88378	0.0759523	-0.434119	0.290454	-0.0669649	0.936691	0.406346	0.619661
ENSMUSG00000006782	Cnp	2',3'-cyclic nucleotide 3' phosphodiesterase [Source:MGI Symbol;Acc:MGI:88437]	12799	419.882	245.536	353.192	270.879	-0.631605	0.0942499	-0.196043	0.73271	-0.521397	0.214069	0.386207	0.561883
ENSMUSG00000029030	Tprgl	transformation related protein 63 regulated like [Source:MGI Symbol;Acc:MGI:1915058]	67808	417.426	393.808	468.446	360.177	0.0173532	0.978242	0.186325	0.673637	-0.131971	0.800172	0.151422	0.750084
ENSMUSG00000019362	D8Ertd738e	DNA segment, Chr 8, ERATO Doi 738, expressed [Source:MGI Symbol;Acc:MGI:1289231]	101966	412.899	445.603	317.604	549.56	0.19979	0.783439	-0.304212	0.493249	0.432717	0.380662	-0.526754	0.433731
ENSMUSG00000019054	Fis1	fission, mitochondrial 1 [Source:MGI Symbol;Acc:MGI:1913687]	66437	410.15	420.456	338.379	456.692	0.139879	0.838405	-0.216356	0.615498	0.212751	0.661272	-0.381915	0.538358
ENSMUSG00000021792	Fam213a	family with sequence similarity 213, member A [Source:MGI Symbol;Acc:MGI:1917814]	70564	409.334	466.936	370.467	476.755	0.263028	0.654236	-0.084788	0.920427	0.272434	0.487696	-0.367621	0.637733
ENSMUSG00000032959	Pebp1	phosphatidylethanolamine binding protein 1 [Source:MGI Symbol;Acc:MGI:1344408]	23980	409.222	509.748	352.178	457.005	0.399898	0.435477	-0.168317	0.649465	0.211189	0.577887	-0.589986	0.24524
ENSMUSG00000038462	Uqcrfs1	ubiquinol-cytochrome c reductase, Rieske iron-sulfur polypeptide 1 [Source:MGI Symbol;Acc:MGI:1913944]	66694	409.072	447.572	456.246	436.64	0.219355	0.654221	0.178269	0.716533	0.147463	0.751068	-0.0604962	0.932478
ENSMUSG00000005161	Prdx2	peroxiredoxin 2 [Source:MGI Symbol;Acc:MGI:109486]	21672	406.296	519.123	417.575	549.659	0.43113	0.417365	0.0739691	0.896188	0.478077	0.126444	-0.382042	0.545578
ENSMUSG00000030120	Mlf2	myeloid leukemia factor 2 [Source:MGI Symbol;Acc:MGI:1353554]	30853	404.745	418.3	400.472	405.624	0.14939	0.766428	0.0212069	0.9746	0.0726381	0.886899	-0.154486	0.76942
ENSMUSG00000025283	Sat1	spermidine/spermine N1-acetyl transferase 1 [Source:MGI Symbol;Acc:MGI:98233]	20229	403.957	585.168	496.997	558.151	0.574723	0.3639	0.314261	0.347342	0.501241	0.156378	-0.300947	0.728497
ENSMUSG00000040385	Ppp1ca	protein phosphatase 1, catalytic subunit, alpha isoform [Source:MGI Symbol;Acc:MGI:103016]	19045	399.903	419.21	447.709	293.243	0.166962	0.759598	0.181908	0.670965	-0.347879	0.412808	-0.00651893	0.992979
ENSMUSG00000023020	Cox14	cytochrome c oxidase assembly protein 14 [Source:MGI Symbol;Acc:MGI:1913629]	66379	397	437.695	312.532	512.792	0.232575	0.728406	-0.270057	0.57283	0.401381	0.37454	-0.526145	0.427271
ENSMUSG00000053931	Cnn3	calponin 3, acidic [Source:MGI Symbol;Acc:MGI:1919244]	71994	395.197	808.707	440.586	543.888	0.990402	0.0842992	0.171801	0.759378	0.469402	0.307401	-0.852727	0.200914
ENSMUSG00000055302	Mrfap1	Morf4 family associated protein 1 [Source:MGI Symbol;Acc:MGI:1914818]	67568	391.424	436.101	371.201	470.757	0.252958	0.632273	-0.0334698	0.956777	0.316956	0.3298	-0.310927	0.59816
ENSMUSG00000015092	Edf1	endothelial differentiation-related factor 1 [Source:MGI Symbol;Acc:MGI:1891227]	59022	389.235	479.539	339.281	458.85	0.376059	0.534699	-0.149229	0.761523	0.286375	0.50936	-0.545446	0.38919
ENSMUSG00000028837	Psmb2	proteasome (prosome, macropain) subunit, beta type 2 [Source:MGI Symbol;Acc:MGI:1347045]	26445	386.429	467.205	390.296	406.255	0.355554	0.522903	0.0471041	0.947262	0.130711	0.77261	-0.333184	0.602407
ENSMUSG00000070493	Chchd2	coiled-coil-helix-coiled-coil-helix domain containing 2 [Source:MGI Symbol;Acc:MGI:1261428]	14004	385.491	437.815	343.014	513.967	0.274896	0.629519	-0.122676	0.787061	0.455875	0.197752	-0.420067	0.474931
ENSMUSG00000031059	Ndufb11	NADH dehydrogenase (ubiquinone) 1 beta subcomplex, 11 [Source:MGI Symbol;Acc:MGI:1349919]	104130	385.456	426.342	329.857	487.456	0.238297	0.631128	-0.165417	0.764899	0.381006	0.327875	-0.43242	0.421026
ENSMUSG00000036752	Tubb4b	tubulin, beta 4B class IVB [Source:MGI Symbol;Acc:MGI:1915472]	227613	384.648	379.495	358.302	395.951	0.0797045	0.880584	-0.0634382	0.923068	0.0964767	0.864419	-0.16932	0.761942
ENSMUSG00000058254	Tspan7	tetraspanin 7 [Source:MGI Symbol;Acc:MGI:1298407]	21912	384.562	338.531	527.389	398.849	-0.0835	0.92572	0.420214	0.423597	0.112978	0.83602	0.475222	0.598837
ENSMUSG00000033940	Brk1	BRICK1, SCAR/WAVE actin-nucleating complex subunit [Source:MGI Symbol;Acc:MGI:1915406]	101314	382.444	401.189	381.015	450.665	0.168764	0.820395	0.0347768	0.959458	0.290445	0.496928	-0.15882	0.860569
ENSMUSG00000018593	Sparc	secreted acidic cysteine rich glycoprotein [Source:MGI Symbol;Acc:MGI:98373]	20692	382.183	446.469	117.89	234.395	0.269008	0.737883	-1.4348	2.4262e-07	-0.562526	0.249706	-1.75271	0.000357461
ENSMUSG00000067786	Nnat	neuronatin [Source:MGI Symbol;Acc:MGI:104716]	18111	377.683	335.185	225.795	538.405	-0.0695963	0.930002	-0.616697	0.104536	0.501921	0.287498	-0.625453	0.159141
ENSMUSG00000025868	Higd2a	HIG1 domain family, member 2A [Source:MGI Symbol;Acc:MGI:1914294]	67044	377.256	459.177	359.827	524.91	0.362111	0.539591	-0.0241897	0.974544	0.50949	0.17745	-0.407354	0.557513
ENSMUSG00000036199	Ndufa13	NADH dehydrogenase (ubiquinone) 1 alpha subcomplex, 13 [Source:MGI Symbol;Acc:MGI:1914434]	67184	375.835	386.405	271.331	438.741	0.138511	0.818644	-0.392019	0.269107	0.271084	0.522467	-0.56604	0.245807
ENSMUSG00000000171	Sdhd	succinate dehydrogenase complex, subunit D, integral membrane protein [Source:MGI Symbol;Acc:MGI:1914175]	66925	372.927	466.496	411.982	451.223	0.403634	0.411836	0.168494	0.728522	0.320825	0.394045	-0.258058	0.678688
ENSMUSG00000028785	Hpca	hippocalcin [Source:MGI Symbol;Acc:MGI:1336200]	15444	372.62	86.7827	296.074	234.579	-1.78752	2.68322e-05	-0.168687	0.88113	-0.519286	0.240708	1.37648	0.0283365
ENSMUSG00000017778	Cox7c	cytochrome c oxidase subunit VIIc [Source:MGI Symbol;Acc:MGI:103226]	12867	369.34	445.111	346.957	563.784	0.344016	0.585778	-0.0374257	0.96647	0.631329	0.0781753	-0.398097	0.611793
ENSMUSG00000024608	Rps14	ribosomal protein S14 [Source:MGI Symbol;Acc:MGI:98107]	20044	368.009	532.6	300.849	501.223	0.572241	0.383892	-0.223527	0.633201	0.475526	0.260207	-0.803798	0.242045
ENSMUSG00000018286	Psmb6	proteasome (prosome, macropain) subunit, beta type 6 [Source:MGI Symbol;Acc:MGI:104880]	19175	367.764	480.34	345.138	441.261	0.452472	0.44252	-0.0507462	0.942946	0.309248	0.4368	-0.52835	0.395042
ENSMUSG00000071014	Ndufb6	NADH dehydrogenase (ubiquinone) 1 beta subcomplex, 6 [Source:MGI Symbol;Acc:MGI:2684983]	230075	364.349	427.059	292.591	389.101	0.310184	0.617902	-0.250781	0.575368	0.155692	0.724547	-0.580495	0.358649
ENSMUSG00000031231	Cox7b	cytochrome c oxidase subunit VIIb [Source:MGI Symbol;Acc:MGI:1913392]	66142	363.653	433.214	281.019	478.53	0.33297	0.58003	-0.302429	0.420125	0.438426	0.243534	-0.652189	0.277947
ENSMUSG00000024012	Mtch1	mitochondrial carrier 1 [Source:MGI Symbol;Acc:MGI:1929261]	56462	363.264	400.348	380.437	348.829	0.236732	0.585415	0.0965714	0.853585	0.00856507	0.986531	-0.162126	0.774475
ENSMUSG00000015837	Sqstm1	sequestosome 1 [Source:MGI Symbol;Acc:MGI:107931]	18412	363.163	311.026	350.787	270.045	-0.114991	0.824246	-0.014998	0.982229	-0.335917	0.410962	0.075839	0.891638
ENSMUSG00000025781	Atp5c1	ATP synthase, H+ transporting, mitochondrial F1 complex, gamma polypeptide 1 [Source:MGI Symbol;Acc:MGI:1261437]	11949	363.063	409.649	364.686	316.05	0.268183	0.549985	0.0420828	0.948415	-0.121793	0.801803	-0.249435	0.653396
ENSMUSG00000032118	Fez1	fasciculation and elongation protein zeta 1 (zygin I) [Source:MGI Symbol;Acc:MGI:2670976]	235180	362.833	304.239	322.065	242.286	-0.138084	0.809294	-0.126024	0.810496	-0.480573	0.185815	-0.0149323	0.984564
ENSMUSG00000019689	Fmc1	formation of mitochondrial complex V assembly factor 1 [Source:MGI Symbol;Acc:MGI:1913367]	66117	362.143	415.834	321.628	495.28	0.278988	0.688863	-0.116183	0.864622	0.466062	0.34084	-0.413657	0.601305
ENSMUSG00000090223	Pcp4	Purkinje cell protein 4 [Source:MGI Symbol;Acc:MGI:97509]	18546	361.775	214.994	183.299	201.384	-0.571485	0.300617	-0.727496	0.128729	-0.661251	0.177579	-0.292838	0.757891
ENSMUSG00000022018	Rgcc	regulator of cell cycle [Source:MGI Symbol;Acc:MGI:1913464]	66214	361.21	405.668	478.138	418.411	0.249668	0.650035	0.393399	0.348257	0.250392	0.683066	0.137981	0.855594
ENSMUSG00000008035	Mid1ip1	Mid1 interacting protein 1 (gastrulation specific G12-like (zebrafish)) [Source:MGI Symbol;Acc:MGI:1915291]	68041	360.46	396.313	443.295	359.928	0.22473	0.673799	0.302387	0.510172	0.063126	0.924667	0.066126	0.935051
ENSMUSG00000050708	Ftl1	ferritin light polypeptide 1 [Source:MGI Symbol;Acc:MGI:95589]	14325	358.099	305.345	305.374	371.025	-0.0926694	0.915428	-0.159329	0.810496	0.110765	0.863176	-0.0947461	0.913646
ENSMUSG00000025871	4833439L19Rik	RIKEN cDNA 4833439L19 gene [Source:MGI Symbol;Acc:MGI:1921162]	97820	356.237	377.444	389.948	334.325	0.172056	0.751957	0.156984	0.695821	-0.0183886	0.975754	-0.0399095	0.958608
ENSMUSG00000009549	Srp14	signal recognition particle 14 [Source:MGI Symbol;Acc:MGI:107169]	20813	356.148	402.594	319.743	440.623	0.266299	0.657929	-0.10479	0.860793	0.352808	0.338187	-0.39545	0.541447
ENSMUSG00000006699	Cdc42	cell division cycle 42 [Source:MGI Symbol;Acc:MGI:106211]	12540	352.181	418.075	429.908	369.812	0.338701	0.458464	0.309293	0.287012	0.127764	0.776419	-0.0536118	0.940237
ENSMUSG00000050856	Atp5k	ATP synthase, H+ transporting, mitochondrial F1F0 complex, subunit E [Source:MGI Symbol;Acc:MGI:106636]	11958	350.022	421.907	284.945	587.747	0.346347	0.561926	-0.232424	0.615435	0.739944	0.05855	-0.597234	0.339609
ENSMUSG00000093674	Rpl41	ribosomal protein L41 [Source:MGI Symbol;Acc:MGI:1915195]	67945	349.558	489.455	232.498	529.367	0.523185	0.463284	-0.471893	0.237364	0.591419	0.227613	-0.99686	0.13802
ENSMUSG00000063229	Ldha	lactate dehydrogenase A [Source:MGI Symbol;Acc:MGI:96759]	16828	348.712	422.417	370.541	385.682	0.36105	0.472167	0.116343	0.813701	0.190129	0.682287	-0.267123	0.683391
ENSMUSG00000028745	Capzb	capping protein (actin filament) muscle Z-line, beta [Source:MGI Symbol;Acc:MGI:104652]	12345	347.443	360.619	315.88	334.542	0.153599	0.789204	-0.0976485	0.838525	0.01017	0.984576	-0.275523	0.634098
ENSMUSG00000061718	Ppp1r1b	protein phosphatase 1, regulatory (inhibitor) subunit 1B [Source:MGI Symbol;Acc:MGI:94860]	19049	345.768	399.867	492.487	377.715	0.297867	0.573173	0.456353	0.351623	0.184256	0.705437	0.179361	0.84411
ENSMUSG00000010376	Nedd8	neural precursor cell expressed, developmentally down-regulated gene 8 [Source:MGI Symbol;Acc:MGI:97301]	18002	345.584	434.105	276.929	460.105	0.403133	0.510767	-0.256765	0.516356	0.451263	0.226228	-0.6754	0.274257
ENSMUSG00000044894	Uqcrq	ubiquinol-cytochrome c reductase, complex III subunit VII [Source:MGI Symbol;Acc:MGI:107807]	22272	344.295	452.801	265.87	538.313	0.461606	0.433486	-0.30347	0.429621	0.65621	0.0852954	-0.779757	0.17718
ENSMUSG00000059734	Ndufs8	NADH dehydrogenase (ubiquinone) Fe-S protein 8 [Source:MGI Symbol;Acc:MGI:2385079]	225887	343.694	382.292	284.021	314.049	0.242702	0.635742	-0.22111	0.626753	-0.0553007	0.923785	-0.496226	0.290544
ENSMUSG00000018567	Gabarap	gamma-aminobutyric acid receptor associated protein [Source:MGI Symbol;Acc:MGI:1861742]	56486	343.344	472.317	359.701	494.419	0.526371	0.320995	0.100561	0.85384	0.560045	0.0915616	-0.449124	0.492728
ENSMUSG00000026202	Tuba4a	tubulin, alpha 4A [Source:MGI Symbol;Acc:MGI:1095410]	22145	339.058	234.832	366.34	261.173	-0.401193	0.471133	0.127724	0.819827	-0.287077	0.556765	0.505143	0.402327
ENSMUSG00000028832	Stmn1	stathmin 1 [Source:MGI Symbol;Acc:MGI:96739]	16765	338.991	296.486	260.192	355.408	-0.0620138	0.943032	-0.319593	0.335683	0.117111	0.851178	-0.26696	0.751306
ENSMUSG00000032562	Gnai2	guanine nucleotide binding protein (G protein), alpha inhibiting 2 [Source:MGI Symbol;Acc:MGI:95772]	14678	338.897	439.589	421.813	366.181	0.459487	0.255368	0.331087	0.314361	0.169935	0.717498	-0.146854	0.815782
ENSMUSG00000027581	Stmn3	stathmin-like 3 [Source:MGI Symbol;Acc:MGI:1277137]	20262	338.368	196.077	160.39	292.804	-0.5936	0.336559	-0.968578	3.82125e-06	-0.129169	0.868802	-0.347514	0.683999
ENSMUSG00000031840	Rab3a	RAB3A, member RAS oncogene family [Source:MGI Symbol;Acc:MGI:97843]	19339	337.31	154.386	240.56	237.14	-0.946241	0.0237099	-0.408207	0.321739	-0.393058	0.461945	0.487068	0.468401
ENSMUSG00000079477	Rab7	RAB7, member RAS oncogene family [Source:MGI Symbol;Acc:MGI:105068]	19349	336.088	358.065	353.992	361.871	0.18866	0.657929	0.104659	0.815483	0.167846	0.701928	-0.107646	0.846257
ENSMUSG00000039016	Timm8b	translocase of inner mitochondrial membrane 8B [Source:MGI Symbol;Acc:MGI:1353424]	30057	335.263	362.371	231.037	399.245	0.207494	0.767836	-0.44515	0.200546	0.299102	0.533337	-0.670092	0.2892
ENSMUSG00000020894	Vamp2	vesicle-associated membrane protein 2 [Source:MGI Symbol;Acc:MGI:1313277]	22318	334.255	245.776	307.168	301.878	-0.314464	0.520123	-0.0726967	0.907884	-0.0704243	0.901075	0.218618	0.678096
ENSMUSG00000071866	Ppia	peptidylprolyl isomerase A [Source:MGI Symbol;Acc:MGI:97749]	268373	333.551	424.182	340.367	396.149	0.424644	0.418393	0.0640567	0.926982	0.299868	0.388709	-0.380225	0.56828
ENSMUSG00000020612	Prkar1a	protein kinase, cAMP dependent regulatory, type I, alpha [Source:MGI Symbol;Acc:MGI:104878]	19084	332.131	271.833	318.125	290.811	-0.179972	0.677872	-0.0262876	0.968295	-0.125752	0.794435	0.128568	0.806674
ENSMUSG00000018102	Hist1h2bc	histone cluster 1, H2bc [Source:MGI Symbol;Acc:MGI:1915274]	68024	330.134	413.73	378.177	584.088	0.402527	0.4467	0.219871	0.562888	0.831055	0.00904998	-0.208625	0.773532
ENSMUSG00000064373	Selenop	selenoprotein P [Source:MGI Symbol;Acc:MGI:894288]	20363	329.993	322.553	245.74	202.596	0.0545091	0.943737	-0.339158	0.465195	-0.592999	0.0833506	-0.423714	0.559436
ENSMUSG00000047187	Rab2a	RAB2A, member RAS oncogene family [Source:MGI Symbol;Acc:MGI:1928750]	59021	328.577	319.837	370.272	302.769	0.0607402	0.915428	0.192949	0.64164	-0.0507488	0.929379	0.113038	0.831936
ENSMUSG00000021379	Id4	inhibitor of DNA binding 4 [Source:MGI Symbol;Acc:MGI:99414]	15904	326.788	343.458	470.599	563.447	0.164462	0.750601	0.506825	0.151512	0.773574	0.0458468	0.343244	0.532413
ENSMUSG00000039105	Atp6v1g1	ATPase, H+ transporting, lysosomal V1 subunit G1 [Source:MGI Symbol;Acc:MGI:1913540]	66290	325.027	451.172	304.67	449.948	0.532683	0.331634	-0.0490117	0.949503	0.500415	0.137765	-0.602838	0.329491
ENSMUSG00000024425	Ndfip1	Nedd4 family interacting protein 1 [Source:MGI Symbol;Acc:MGI:1929601]	65113	324.569	345.747	236.254	250.986	0.18663	0.746543	-0.395036	0.165406	-0.283672	0.612663	-0.60501	0.228941
ENSMUSG00000004285	Atp6v1f	ATPase, H+ transporting, lysosomal V1 subunit F [Source:MGI Symbol;Acc:MGI:1913394]	66144	324.259	401.155	260.374	403.437	0.390017	0.461952	-0.252597	0.551726	0.362409	0.33051	-0.667223	0.200053
ENSMUSG00000037742	Eef1a1	eukaryotic translation elongation factor 1 alpha 1 [Source:MGI Symbol;Acc:MGI:1096881]	13627	324.082	396.507	304.121	388.709	0.367012	0.575342	-0.0486263	0.933204	0.315752	0.380312	-0.436103	0.55148
ENSMUSG00000028648	Ndufs5	NADH dehydrogenase (ubiquinone) Fe-S protein 5 [Source:MGI Symbol;Acc:MGI:1890889]	595136	322.266	379.467	291.3	466.323	0.319944	0.567805	-0.0981723	0.861596	0.550444	0.185657	-0.440779	0.466776
ENSMUSG00000062825	Actg1	actin, gamma, cytoplasmic 1 [Source:MGI Symbol;Acc:MGI:87906]	11465	319.209	338.785	382.567	273.322	0.184613	0.743515	0.274816	0.431223	-0.149527	0.747132	0.0677285	0.930568
ENSMUSG00000028756	Pink1	PTEN induced putative kinase 1 [Source:MGI Symbol;Acc:MGI:1916193]	68943	318.218	294.859	346.301	241.483	-0.00937267	0.989113	0.151564	0.694647	-0.312409	0.36432	0.134301	0.849034
ENSMUSG00000073616	Cops9	COP9 signalosome subunit 9 [Source:MGI Symbol;Acc:MGI:1914165]	66915	315.438	332.453	226.349	422.449	0.174537	0.819988	-0.382934	0.351623	0.450836	0.300243	-0.577377	0.404923
ENSMUSG00000031708	Tecr	trans-2,3-enoyl-CoA reductase [Source:MGI Symbol;Acc:MGI:1915408]	106529	313.595	275.872	239.472	231.508	-0.0827937	0.917439	-0.31709	0.477756	-0.348943	0.472163	-0.25985	0.758016
ENSMUSG00000027602	Map1lc3a	microtubule-associated protein 1 light chain 3 alpha [Source:MGI Symbol;Acc:MGI:1915661]	66734	311.644	372.796	257.01	326.811	0.347706	0.477482	-0.220535	0.570043	0.132107	0.753445	-0.592971	0.216149
ENSMUSG00000016559	H3f3b	H3 histone, family 3B [Source:MGI Symbol;Acc:MGI:1101768]	15081	310.062	395.954	339.06	404.856	0.420114	0.48584	0.152533	0.775865	0.417468	0.244743	-0.294421	0.695156
ENSMUSG00000054091	1810037I17Rik	RIKEN cDNA 1810037I17 gene [Source:MGI Symbol;Acc:MGI:1914954]	67704	310.017	412.268	307.345	541.651	0.464783	0.493442	0.0271012	0.971649	0.805892	0.0168432	-0.460868	0.561712
ENSMUSG00000021606	Ndufs6	NADH dehydrogenase (ubiquinone) Fe-S protein 6 [Source:MGI Symbol;Acc:MGI:107932]	407785	309.678	387.819	254.807	456.141	0.397656	0.50139	-0.220462	0.619495	0.576571	0.144295	-0.636425	0.295462
ENSMUSG00000035686	Thrsp	thyroid hormone responsive [Source:MGI Symbol;Acc:MGI:109126]	21835	309.58	344.336	309.964	535.893	0.233425	0.685537	0.0359427	0.971634	0.741027	0.121656	-0.214652	0.79016
ENSMUSG00000020591	Ntsr2	neurotensin receptor 2 [Source:MGI Symbol;Acc:MGI:108018]	18217	308.28	322.205	297.583	233.463	0.128935	0.887795	-0.00704846	0.992965	-0.2952	0.534411	-0.158615	0.884787
ENSMUSG00000028833	Ncdn	neurochondrin [Source:MGI Symbol;Acc:MGI:1347351]	26562	306.9	102.221	215.001	121.613	-1.25698	0.0321215	-0.41723	0.40343	-1.16297	0.000174765	0.787837	0.354333
ENSMUSG00000042750	Bex2	brain expressed X-linked 2 [Source:MGI Symbol;Acc:MGI:1338017]	12069	306.702	213.807	200.12	336.588	-0.372681	0.526472	-0.534353	0.067698	0.172757	0.776696	-0.182046	0.826046
ENSMUSG00000004902	Slc25a18	solute carrier family 25 (mitochondrial carrier), member 18 [Source:MGI Symbol;Acc:MGI:1919053]	71803	305.624	371.922	316.755	232.991	0.356535	0.487712	0.0796222	0.926957	-0.276593	0.608772	-0.292454	0.676853
ENSMUSG00000026032	Ndufb3	NADH dehydrogenase (ubiquinone) 1 beta subcomplex 3 [Source:MGI Symbol;Acc:MGI:1913745]	66495	304.363	340.989	269.106	444	0.255297	0.673541	-0.121804	0.834769	0.567529	0.142019	-0.397596	0.566195
ENSMUSG00000027805	Pfn2	profilin 2 [Source:MGI Symbol;Acc:MGI:97550]	18645	303.405	279.1	358.309	275.97	-0.0108888	0.986932	0.265035	0.456165	-0.0588281	0.908806	0.256388	0.611793
ENSMUSG00000025651	Uqcrc1	ubiquinol-cytochrome c reductase core protein 1 [Source:MGI Symbol;Acc:MGI:107876]	22273	303.326	280.917	316.66	268.21	-0.010109	0.987679	0.0883094	0.864079	-0.11418	0.829449	0.0747181	0.910766
ENSMUSG00000035674	Ndufa3	NADH dehydrogenase (ubiquinone) 1 alpha subcomplex, 3 [Source:MGI Symbol;Acc:MGI:1913341]	66091	303.258	340.507	218.374	392.039	0.252215	0.700011	-0.38459	0.328435	0.407439	0.317417	-0.662243	0.271565
ENSMUSG00000087943	Gm24245	predicted gene, 24245 [Source:MGI Symbol;Acc:MGI:5454022]		302.702	288.549	274.887	881.003	0.0490921	0.960063	-0.0776253	0.936586	1.22416	0.0236843	-0.151257	0.885331
ENSMUSG00000043445	Pgp	phosphoglycolate phosphatase [Source:MGI Symbol;Acc:MGI:1914328]	67078	302.54	346.835	335.849	347.11	0.282567	0.561669	0.169355	0.740911	0.244606	0.59078	-0.135527	0.802018
ENSMUSG00000053398	Phgdh	3-phosphoglycerate dehydrogenase [Source:MGI Symbol;Acc:MGI:1355330]	236539	302.194	296.675	335.41	271.086	0.0636813	0.926602	0.164591	0.793122	-0.0737623	0.913337	0.0849305	0.907959
ENSMUSG00000060803	Gstp1	glutathione S-transferase, pi 1 [Source:MGI Symbol;Acc:MGI:95865]	14870	301.699	357.755	273.754	401.807	0.332932	0.57601	-0.0941433	0.841075	0.455831	0.205071	-0.448414	0.476839
ENSMUSG00000034868	Myl12b	myosin, light chain 12B, regulatory [Source:MGI Symbol;Acc:MGI:107494]	67938	301.687	320.285	238.541	298.622	0.18796	0.720156	-0.283827	0.37444	0.0482883	0.919916	-0.496555	0.303359
ENSMUSG00000026424	Gpr37l1	G protein-coupled receptor 37-like 1 [Source:MGI Symbol;Acc:MGI:1928503]	171469	299.285	355.862	348.65	262.873	0.287272	0.721765	0.221265	0.749181	-0.101767	0.87754	-0.0859691	0.942999
ENSMUSG00000091498	Mpc1-ps	mitochondrial pyruvate carrier 1, pseudogene [Source:MGI Symbol;Acc:MGI:3781628]		299.084	330.184	298.211	377.513	0.23193	0.676339	0.0305121	0.969074	0.374883	0.371231	-0.225078	0.736291
ENSMUSG00000030161	Gabarapl1	gamma-aminobutyric acid (GABA) A receptor-associated protein-like 1 [Source:MGI Symbol;Acc:MGI:1914980]	57436	298.266	256.844	268.963	310.052	-0.101769	0.835942	-0.107007	0.818051	0.116237	0.800172	-0.0315721	0.962853
ENSMUSG00000023913	Pla2g7	phospholipase A2, group VII (platelet-activating factor acetylhydrolase, plasma) [Source:MGI Symbol;Acc:MGI:1351327]	27226	295.47	276.049	211.522	227.226	-0.0143688	0.98971	-0.362001	0.533531	-0.274555	0.611832	-0.353165	0.755065
ENSMUSG00000015090	Ptgds	prostaglandin D2 synthase (brain) [Source:MGI Symbol;Acc:MGI:99261]	19215	295.016	257.722	257.832	417.963	-0.0919843	0.902758	-0.126195	0.885914	0.509334	0.291691	-0.0696315	0.9526
ENSMUSG00000039533	Mmd2	monocyte to macrophage differentiation-associated 2 [Source:MGI Symbol;Acc:MGI:1922354]	75104	294.909	331.734	381.045	268.543	0.242835	0.675727	0.366645	0.350409	-0.0590731	0.931687	0.107244	0.887589
ENSMUSG00000015806	Qdpr	quinoid dihydropteridine reductase [Source:MGI Symbol;Acc:MGI:97836]	110391	294.743	211.584	240.813	253.171	-0.340285	0.49189	-0.230215	0.609135	-0.139551	0.781317	0.0816025	0.901142
ENSMUSG00000025035	Arl3	ADP-ribosylation factor-like 3 [Source:MGI Symbol;Acc:MGI:1929699]	56350	292.26	382.021	285.278	376.475	0.459094	0.378813	0.00116489	0.999105	0.404419	0.262162	-0.484467	0.386307
ENSMUSG00000067847	Romo1	reactive oxygen species modulator 1 [Source:MGI Symbol;Acc:MGI:1914317]	67067	291.617	369.004	243.35	577.339	0.410666	0.490856	-0.198397	0.688024	0.94855	0.0120789	-0.627548	0.315483
ENSMUSG00000020708	Psmc5	protease (prosome, macropain) 26S subunit, ATPase 5 [Source:MGI Symbol;Acc:MGI:105047]	19184	291.352	272.186	232.349	248.514	0.00752226	0.9895	-0.27555	0.35783	-0.159705	0.733827	-0.313189	0.451951
ENSMUSG00000028416	Bag1	BCL2-associated athanogene 1 [Source:MGI Symbol;Acc:MGI:108047]	12017	288.3	338.824	234.19	322.963	0.316711	0.606952	-0.242385	0.530527	0.218916	0.614053	-0.579967	0.328387
ENSMUSG00000030934	Oat	ornithine aminotransferase [Source:MGI Symbol;Acc:MGI:97394]	18242	287.119	282.313	284.185	251.744	0.0672485	0.926087	0.0140449	0.986604	-0.109085	0.870457	-0.0774041	0.915222
ENSMUSG00000040681	Hmgn1	high mobility group nucleosomal binding domain 1 [Source:MGI Symbol;Acc:MGI:96120]	15312	286.359	366.894	283.159	393.794	0.431073	0.440145	0.0203742	0.977136	0.496773	0.148814	-0.433705	0.500322
ENSMUSG00000017188	Coa3	cytochrome C oxidase assembly factor 3 [Source:MGI Symbol;Acc:MGI:1098757]	52469	286.001	304.019	201.909	275.935	0.183628	0.777478	-0.434933	0.118296	0.0154691	0.976055	-0.639881	0.219803
ENSMUSG00000024646	Cyb5a	cytochrome b5 type A (microsomal) [Source:MGI Symbol;Acc:MGI:1926952]	109672	285.254	341.89	314.439	378.013	0.344642	0.536656	0.167298	0.761212	0.439836	0.307401	-0.197097	0.803413
ENSMUSG00000031812	Map1lc3b	microtubule-associated protein 1 light chain 3 beta [Source:MGI Symbol;Acc:MGI:1914693]	67443	284.961	261.742	313.729	302.939	-0.0217508	0.973255	0.159976	0.733288	0.14439	0.772561	0.16294	0.753432
ENSMUSG00000024091	Vapa	vesicle-associated membrane protein, associated protein A [Source:MGI Symbol;Acc:MGI:1353561]	30960	284.831	301.526	335.781	291.887	0.177734	0.727024	0.253499	0.511997	0.0959015	0.865591	0.0567359	0.935968
ENSMUSG00000049760	2410015M20Rik	RIKEN cDNA 2410015M20 gene [Source:MGI Symbol;Acc:MGI:2442174]	224904	282.503	275.302	219.15	339.779	0.0656694	0.925214	-0.298651	0.456237	0.310812	0.512923	-0.39532	0.481062
ENSMUSG00000048076	Arf1	ADP-ribosylation factor 1 [Source:MGI Symbol;Acc:MGI:99431]	11840	282.006	266.824	277.53	292.873	0.0273055	0.960838	0.0155836	0.979438	0.121561	0.783485	-0.0366704	0.952837
ENSMUSG00000031517	Gpm6a	glycoprotein m6a [Source:MGI Symbol;Acc:MGI:107671]	234267	280.612	237.01	292.144	202.4	-0.129128	0.903594	0.0884324	0.920427	-0.372688	0.41336	0.181628	0.882831
ENSMUSG00000024099	Ndufv2	NADH dehydrogenase (ubiquinone) flavoprotein 2 [Source:MGI Symbol;Acc:MGI:1920150]	72900	279.845	323.004	254.38	261.376	0.294604	0.56199	-0.0934957	0.863902	-0.0283683	0.956972	-0.41256	0.444086
ENSMUSG00000022425	Enpp2	ectonucleotide pyrophosphatase/phosphodiesterase 2 [Source:MGI Symbol;Acc:MGI:1321390]	18606	279.092	608.187	70.8419	297.518	0.898292	0.273757	-1.08215	0.0308221	0.0729516	0.946016	-2.17539	0.00179426
ENSMUSG00000006273	Atp6v1b2	ATPase, H+ transporting, lysosomal V1 subunit B2 [Source:MGI Symbol;Acc:MGI:109618]	11966	278.928	164.073	295.145	177.648	-0.610183	0.249968	0.0973882	0.88409	-0.53527	0.243886	0.675419	0.283195
ENSMUSG00000041028	Ghitm	growth hormone inducible transmembrane protein [Source:MGI Symbol;Acc:MGI:1913342]	66092	278.814	250.476	291.751	240.912	-0.0532823	0.930129	0.0917915	0.85384	-0.139692	0.789791	0.121332	0.858712
ENSMUSG00000036299	BC031181	cDNA sequence BC031181 [Source:MGI Symbol;Acc:MGI:3039614]	407819	278.373	304.172	247.101	350.479	0.221419	0.707737	-0.118383	0.841092	0.373269	0.368842	-0.364734	0.570768
ENSMUSG00000024953	Prdx5	peroxiredoxin 5 [Source:MGI Symbol;Acc:MGI:1859821]	54683	278.149	321.533	191.064	353.39	0.30014	0.540327	-0.464406	0.108813	0.38899	0.26116	-0.796075	0.0485533
ENSMUSG00000031425	Plp1	proteolipid protein (myelin) 1 [Source:MGI Symbol;Acc:MGI:97623]	18823	276.714	88.3178	142.596	141.565	-1.38925	0.00121878	-0.748396	0.0711586	-0.709781	0.234601	0.528259	0.438534
ENSMUSG00000018451	6330403K07Rik	RIKEN cDNA 6330403K07 gene [Source:MGI Symbol;Acc:MGI:1918001]	103712	275.393	234.58	386.732	478.2	-0.124444	0.850353	0.490488	0.0490175	0.806597	0.00983419	0.583185	0.284204
ENSMUSG00000040759	Cmtm5	CKLF-like MARVEL transmembrane domain containing 5 [Source:MGI Symbol;Acc:MGI:2447164]	67272	274.714	237.335	221.212	229.447	-0.105385	0.839257	-0.246343	0.597013	-0.168957	0.734766	-0.177977	0.785965
ENSMUSG00000023175	Bsg	basigin [Source:MGI Symbol;Acc:MGI:88208]	12215	274.632	337.352	147.427	299.19	0.334007	0.663881	-0.786276	0.000985863	0.155921	0.79492	-1.07962	0.0953705
ENSMUSG00000006304	Arpc2	actin related protein 2/3 complex, subunit 2 [Source:MGI Symbol;Acc:MGI:1923959]	76709	273.625	264.336	248.185	245.897	0.0573666	0.929344	-0.0996112	0.83886	-0.0823055	0.867106	-0.181613	0.772305
ENSMUSG00000023089	Ndufa5	NADH dehydrogenase (ubiquinone) 1 alpha subcomplex, 5 [Source:MGI Symbol;Acc:MGI:1915452]	68202	272.951	294.494	192.309	363.022	0.203951	0.758136	-0.416391	0.267634	0.440317	0.303961	-0.640075	0.311134
ENSMUSG00000020022	Ndufa12	NADH dehydrogenase (ubiquinone) 1 alpha subcomplex, 12 [Source:MGI Symbol;Acc:MGI:1913664]	66414	270.719	296.55	213.148	305.206	0.220605	0.724101	-0.274704	0.550849	0.226531	0.648349	-0.522955	0.382708
ENSMUSG00000025132	Arhgdia	Rho GDP dissociation inhibitor (GDI) alpha [Source:MGI Symbol;Acc:MGI:2178103]	192662	270.412	405.221	315.395	339.07	0.64229	0.177112	0.243316	0.435446	0.372685	0.277987	-0.430395	0.469305
ENSMUSG00000018585	Atox1	antioxidant 1 copper chaperone [Source:MGI Symbol;Acc:MGI:1333855]	11927	269.617	390.599	204.328	431.322	0.588008	0.277119	-0.325432	0.412178	0.699018	0.0280745	-0.934757	0.0661002
ENSMUSG00000032324	Tspan3	tetraspanin 3 [Source:MGI Symbol;Acc:MGI:1928098]	56434	269.53	256.146	235.116	189.117	0.0152279	0.987481	-0.136738	0.838693	-0.417873	0.281973	-0.174823	0.86622
ENSMUSG00000022285	Ywhaz	tyrosine 3-monooxygenase/tryptophan 5-monooxygenase activation protein, zeta polypeptide [Source:MGI Symbol;Acc:MGI:109484]	22631	269.034	243.114	308.433	260.605	-0.0312046	0.961904	0.217943	0.545525	0.0163323	0.973509	0.22442	0.726164
ENSMUSG00000042312	S100a13	S100 calcium binding protein A13 [Source:MGI Symbol;Acc:MGI:109581]	20196	268.794	421.305	293.613	494.578	0.656574	0.33569	0.156835	0.764707	0.850408	0.0353603	-0.528993	0.536427
ENSMUSG00000046432	Bex3	brain expressed X-linked 3 [Source:MGI Symbol;Acc:MGI:1338016]	12070	266.859	262.096	185.352	347.105	0.0807701	0.884604	-0.451683	0.109911	0.411705	0.301454	-0.566524	0.181662
ENSMUSG00000028692	Akr1a1	aldo-keto reductase family 1, member A1 (aldehyde reductase) [Source:MGI Symbol;Acc:MGI:1929955]	58810	265.914	383.606	263.365	346.847	0.596994	0.203464	0.0249424	0.969053	0.426587	0.174996	-0.596668	0.259474
ENSMUSG00000031342	Gpm6b	glycoprotein m6b [Source:MGI Symbol;Acc:MGI:107672]	14758	265.456	248.037	361.449	309.006	-0.00205861	0.998266	0.423687	0.367412	0.269041	0.453132	0.403809	0.632392
ENSMUSG00000007564	Ppp2r1a	protein phosphatase 2, regulatory subunit A, alpha [Source:MGI Symbol;Acc:MGI:1926334]	51792	265.278	197.834	282.437	168.246	-0.306536	0.532638	0.106768	0.863353	-0.545091	0.158159	0.392799	0.466006
ENSMUSG00000018293	Pfn1	profilin 1 [Source:MGI Symbol;Acc:MGI:97549]	18643	262.772	437.92	265.339	426.991	0.738822	0.244673	0.047211	0.948284	0.707739	0.047844	-0.720236	0.313246
ENSMUSG00000037916	Ndufv1	NADH dehydrogenase (ubiquinone) flavoprotein 1 [Source:MGI Symbol;Acc:MGI:107851]	17995	262.706	261.95	241.111	237.053	0.094713	0.842638	-0.0852068	0.875753	-0.0800729	0.861979	-0.205739	0.692697
ENSMUSG00000027712	Anxa5	annexin A5 [Source:MGI Symbol;Acc:MGI:106008]	11747	262.018	346.898	257.634	290.398	0.475359	0.336309	0.00725233	0.990534	0.195592	0.667729	-0.496225	0.332288
ENSMUSG00000009013	Dynll1	dynein light chain LC8-type 1 [Source:MGI Symbol;Acc:MGI:1861457]	56455	260.788	338.112	211.549	346.663	0.442397	0.469935	-0.24381	0.501458	0.444618	0.288033	-0.697377	0.263494
ENSMUSG00000040997	Abhd4	abhydrolase domain containing 4 [Source:MGI Symbol;Acc:MGI:1915938]	105501	260.778	312.513	357.139	276.69	0.342286	0.434243	0.454632	0.0848186	0.137236	0.823441	0.0959727	0.868522
ENSMUSG00000026223	Itm2c	integral membrane protein 2C [Source:MGI Symbol;Acc:MGI:1927594]	64294	260.604	220.31	239.713	210.925	-0.129531	0.890445	-0.0738746	0.925834	-0.231307	0.609497	0.0334849	0.977828
ENSMUSG00000009894	Snap47	synaptosomal-associated protein, 47 [Source:MGI Symbol;Acc:MGI:1915076]	67826	260.079	171.031	221.717	154.774	-0.468009	0.389648	-0.185571	0.714081	-0.641593	0.0588714	0.25727	0.732979
ENSMUSG00000037058	Paip2	polyadenylate-binding protein-interacting protein 2 [Source:MGI Symbol;Acc:MGI:1915119]	67869	256.719	301.39	250.752	335.988	0.320086	0.517837	0.0041286	0.994064	0.430236	0.183113	-0.339103	0.559605
ENSMUSG00000024870	Rab1b	RAB1B, member RAS oncogene family [Source:MGI Symbol;Acc:MGI:1923558]	76308	255.958	292.416	285.865	241.296	0.280595	0.535659	0.179086	0.678998	-0.0128177	0.983991	-0.123916	0.815384
ENSMUSG00000000563	Atp5f1	ATP synthase, H+ transporting, mitochondrial F0 complex, subunit B1 [Source:MGI Symbol;Acc:MGI:1100495]	11950	255.361	264.389	240.484	240.982	0.148762	0.787228	-0.0450507	0.946948	-0.0166574	0.974309	-0.217984	0.726935
ENSMUSG00000063457	Rps15	ribosomal protein S15 [Source:MGI Symbol;Acc:MGI:98117]	20054	253.135	366.715	223.515	354.122	0.582208	0.326072	-0.127224	0.820092	0.509172	0.217752	-0.726089	0.257333
ENSMUSG00000063856	Gpx1	glutathione peroxidase 1 [Source:MGI Symbol;Acc:MGI:104887]	14775	252.444	620.006	204.112	398.315	1.1606	0.0707158	-0.250159	0.516853	0.670961	0.0378041	-1.395	0.0324961
ENSMUSG00000003955	Fam162a	family with sequence similarity 162, member A [Source:MGI Symbol;Acc:MGI:1917436]	70186	251.926	271.797	238.438	307.094	0.205093	0.744115	-0.034009	0.964506	0.334316	0.430691	-0.263486	0.711152
ENSMUSG00000025825	Iscu	iron-sulfur cluster assembly enzyme [Source:MGI Symbol;Acc:MGI:1913633]	66383	251.156	267.749	217.469	273.298	0.185716	0.728406	-0.160004	0.732675	0.177696	0.685148	-0.376286	0.418345
ENSMUSG00000037152	Ndufc1	NADH dehydrogenase (ubiquinone) 1, subcomplex unknown, 1 [Source:MGI Symbol;Acc:MGI:1913627]	66377	250.892	267.866	189.467	309.634	0.184165	0.790939	-0.329559	0.424508	0.344003	0.427769	-0.53834	0.39389
ENSMUSG00000022551	Cyc1	cytochrome c-1 [Source:MGI Symbol;Acc:MGI:1913695]	66445	249.986	291.938	250.424	203.173	0.314716	0.464004	0.0363984	0.953192	-0.21368	0.654861	-0.304994	0.492824
ENSMUSG00000006205	Htra1	HtrA serine peptidase 1 [Source:MGI Symbol;Acc:MGI:1929076]	56213	249.168	231.73	218.108	174.003	-0.0201601	0.986704	-0.116879	0.9057	-0.386163	0.47888	-0.122971	0.922535
ENSMUSG00000024132	Eci1	enoyl-Coenzyme A delta isomerase 1 [Source:MGI Symbol;Acc:MGI:94871]	13177	248.274	275.606	273.687	272.92	0.24066	0.605957	0.16324	0.757813	0.189531	0.710736	-0.0956681	0.887589
ENSMUSG00000040659	Efhd2	EF hand domain containing 2 [Source:MGI Symbol;Acc:MGI:106504]	27984	248.12	346.554	287.464	315.622	0.544237	0.278425	0.224827	0.67422	0.382855	0.292491	-0.333382	0.63515
ENSMUSG00000024213	Nudt3	nudix (nucleotide diphosphate linked moiety X)-type motif 3 [Source:MGI Symbol;Acc:MGI:1928484]	56409	246.858	270.285	342.578	268.516	0.228741	0.670355	0.480856	0.0924156	0.186065	0.648067	0.230866	0.73273
ENSMUSG00000028937	Acot7	acyl-CoA thioesterase 7 [Source:MGI Symbol;Acc:MGI:1917275]	70025	246.809	142.439	172.964	152.754	-0.635417	0.195633	-0.443367	0.197569	-0.561558	0.259432	0.163036	0.846535
ENSMUSG00000032517	Mobp	myelin-associated oligodendrocytic basic protein [Source:MGI Symbol;Acc:MGI:108511]	17433	243.677	66.0755	96.8329	90.2399	-1.44751	0.013288	-0.592393	0.382276	-1.04526	0.0515875	0.400447	0.578543
ENSMUSG00000018326	Ywhab	tyrosine 3-monooxygenase/tryptophan 5-monooxygenase activation protein, beta polypeptide [Source:MGI Symbol;Acc:MGI:1891917]	54401	242.649	183.784	237.806	228.092	-0.283811	0.524374	-0.00100986	0.99928	-0.0317462	0.956162	0.260268	0.601883
ENSMUSG00000014313	Cox6c	cytochrome c oxidase subunit VIc [Source:MGI Symbol;Acc:MGI:104614]	12864	241.294	291.288	170.544	347.155	0.346151	0.575525	-0.420366	0.195775	0.555521	0.119255	-0.783195	0.15857
ENSMUSG00000021270	Hsp90aa1	heat shock protein 90, alpha (cytosolic), class A member 1 [Source:MGI Symbol;Acc:MGI:96250]	15519	241.167	151.466	221.655	264.641	-0.529782	0.251366	-0.084192	0.884297	0.173299	0.743514	0.416806	0.493265
ENSMUSG00000024208	Uqcc2	ubiquinol-cytochrome c reductase complex assembly factor 2 [Source:MGI Symbol;Acc:MGI:1914517]	67267	241.032	290.587	168.78	280.818	0.343935	0.627449	-0.428041	0.213699	0.26742	0.59598	-0.780918	0.229766
ENSMUSG00000028161	Ppp3ca	protein phosphatase 3, catalytic subunit, alpha isoform [Source:MGI Symbol;Acc:MGI:107164]	19055	240.704	101.689	310.345	150.825	-1.0551	0.00947443	0.32781	0.574673	-0.567692	0.0778349	1.31142	0.0155822
ENSMUSG00000024181	Mrpl28	mitochondrial ribosomal protein L28 [Source:MGI Symbol;Acc:MGI:1915861]	68611	240.696	289.473	211.869	241.479	0.347781	0.509511	-0.138709	0.786038	0.0597516	0.919589	-0.515789	0.299723
ENSMUSG00000054312	Mrps21	mitochondrial ribosomal protein S21 [Source:MGI Symbol;Acc:MGI:1913542]	66292	239.394	304.048	191.643	292.065	0.42005	0.459243	-0.253247	0.57825	0.330949	0.442165	-0.701979	0.188928
ENSMUSG00000095098	Ccdc85b	coiled-coil domain containing 85B [Source:MGI Symbol;Acc:MGI:2147607]	240514	238.864	254.588	215.465	296.169	0.192529	0.776372	-0.0990905	0.868725	0.340189	0.49578	-0.3177	0.641164
ENSMUSG00000034187	Nsf	N-ethylmaleimide sensitive fusion protein [Source:MGI Symbol;Acc:MGI:104560]	18195	237.952	109.427	183.357	127.255	-0.851217	0.222576	-0.307024	0.573415	-0.756773	0.0741517	0.527544	0.578722
ENSMUSG00000027893	Ahcyl1	S-adenosylhomocysteine hydrolase-like 1 [Source:MGI Symbol;Acc:MGI:2385184]	229709	237.607	223.475	278.778	201.922	-0.000557618	0.999365	0.239348	0.613835	-0.148176	0.808208	0.209911	0.818396
ENSMUSG00000021288	Klc1	kinesin light chain 1 [Source:MGI Symbol;Acc:MGI:107978]	16593	237.386	113.898	178.149	138.513	-0.874254	0.0641444	-0.35367	0.331968	-0.649552	0.119846	0.493088	0.47426
ENSMUSG00000029723	Tsc22d4	TSC22 domain family, member 4 [Source:MGI Symbol;Acc:MGI:1926079]	78829	236.836	246.163	213.02	269.874	0.153444	0.834058	-0.101996	0.872152	0.240791	0.644244	-0.281886	0.696168
ENSMUSG00000035242	Oaz1	ornithine decarboxylase antizyme 1 [Source:MGI Symbol;Acc:MGI:109433]	18245	236.644	322.088	223.094	298.324	0.515011	0.315452	-0.0409335	0.950984	0.381944	0.266541	-0.579965	0.299824
ENSMUSG00000013593	Ndufs2	NADH dehydrogenase (ubiquinone) Fe-S protein 2 [Source:MGI Symbol;Acc:MGI:2385112]	226646	236.347	241.528	235.483	213.85	0.127098	0.78859	0.0258943	0.968729	-0.075055	0.88739	-0.125691	0.812217
ENSMUSG00000007892	Rplp1	ribosomal protein, large, P1 [Source:MGI Symbol;Acc:MGI:1927099]	56040	236.028	255.068	177.752	333.314	0.209907	0.756188	-0.325238	0.443176	0.511637	0.275326	-0.559554	0.382928
ENSMUSG00000019428	Fkbp8	FK506 binding protein 8 [Source:MGI Symbol;Acc:MGI:1341070]	14232	236.011	241.666	206.72	214.201	0.134995	0.815108	-0.146676	0.734783	-0.0667122	0.890323	-0.30863	0.548976
ENSMUSG00000055430	Nap1l5	nucleosome assembly protein 1-like 5 [Source:MGI Symbol;Acc:MGI:1923555]	58243	235.587	184.108	168.05	253.017	-0.238105	0.658563	-0.423527	0.132791	0.137832	0.819544	-0.211483	0.750403
ENSMUSG00000028062	Lamtor2	late endosomal/lysosomal adaptor, MAPK and MTOR activator 2 [Source:MGI Symbol;Acc:MGI:1932697]	83409	234.38	286.171	198.942	343.886	0.367545	0.508183	-0.182017	0.705132	0.577282	0.0970528	-0.576868	0.285284
ENSMUSG00000028447	Dctn3	dynactin 3 [Source:MGI Symbol;Acc:MGI:1859251]	53598	233.925	247.193	199.085	215.642	0.178707	0.761617	-0.180276	0.691671	-0.0481475	0.926096	-0.386058	0.484333
ENSMUSG00000022450	Ndufa6	NADH dehydrogenase (ubiquinone) 1 alpha subcomplex, 6 (B14) [Source:MGI Symbol;Acc:MGI:1914380]	67130	233.227	293.303	183.066	289.005	0.402986	0.507193	-0.273402	0.564969	0.352947	0.423314	-0.695391	0.268805
ENSMUSG00000020440	Arf5	ADP-ribosylation factor 5 [Source:MGI Symbol;Acc:MGI:99434]	11844	232.274	204.91	196.619	240.589	-0.0649554	0.915428	-0.18573	0.657983	0.115212	0.829449	-0.149717	0.796724
ENSMUSG00000015478	Rnf5	ring finger protein 5 [Source:MGI Symbol;Acc:MGI:1860076]	54197	230.773	271.928	246.368	306.814	0.324651	0.540327	0.126284	0.791293	0.448134	0.265271	-0.223621	0.746731
ENSMUSG00000028517	Plpp3	phospholipid phosphatase 3 [Source:MGI Symbol;Acc:MGI:1915166]	67916	230.195	265.445	266.485	232.375	0.243038	0.783306	0.212881	0.769538	0.0774854	0.903978	-0.0527862	0.966988
ENSMUSG00000006717	Acot13	acyl-CoA thioesterase 13 [Source:MGI Symbol;Acc:MGI:1914084]	66834	229.985	252.981	195.104	278.799	0.228503	0.7162	-0.181091	0.721617	0.321194	0.484344	-0.431503	0.509953
ENSMUSG00000021750	Fam107a	family with sequence similarity 107, member A [Source:MGI Symbol;Acc:MGI:3041256]	268709	228.515	342.03	355.713	553.835	0.614932	0.244673	0.56152	0.213356	1.14923	0.00648099	-0.0274692	0.97428
ENSMUSG00000019370	Calm3	calmodulin 3 [Source:MGI Symbol;Acc:MGI:103249]	12315	227.702	295.116	237.067	351.718	0.45955	0.276728	0.0917125	0.859751	0.649993	0.0470279	-0.396249	0.365889
ENSMUSG00000001018	Snapin	SNAP-associated protein [Source:MGI Symbol;Acc:MGI:1333745]	20615	227.161	226.023	235.994	254.869	0.0938922	0.887771	0.0881789	0.872484	0.222578	0.670726	-0.0302372	0.969396
ENSMUSG00000004267	Eno2	enolase 2, gamma neuronal [Source:MGI Symbol;Acc:MGI:95394]	13807	225.564	96.1295	209.87	146.59	-0.99608	0.0611711	-0.0657162	0.942807	-0.487279	0.36432	0.878447	0.210547
ENSMUSG00000037710	Cisd1	CDGSH iron sulfur domain 1 [Source:MGI Symbol;Acc:MGI:1261855]	52637	225.523	206.261	178.597	236.276	-0.0196595	0.975912	-0.27152	0.497096	0.131533	0.788898	-0.283147	0.619661
ENSMUSG00000005360	Slc1a3	solute carrier family 1 (glial high affinity glutamate transporter), member 3 [Source:MGI Symbol;Acc:MGI:99917]	20512	223.319	254.8	233.486	188.88	0.218998	0.822286	0.0866031	0.936586	-0.150671	0.815106	-0.150128	0.907914
ENSMUSG00000031776	Arl2bp	ADP-ribosylation factor-like 2 binding protein [Source:MGI Symbol;Acc:MGI:1349429]	107566	222.254	247.049	222.384	269.127	0.248661	0.635949	0.0400039	0.950636	0.32875	0.373704	-0.234386	0.704022
ENSMUSG00000005054	Cstb	cystatin B [Source:MGI Symbol;Acc:MGI:109514]	13014	221.644	330.673	207.43	285.51	0.604871	0.34916	-0.052127	0.94553	0.399036	0.27538	-0.676231	0.344011
ENSMUSG00000028618	Tmem59	transmembrane protein 59 [Source:MGI Symbol;Acc:MGI:1929278]	56374	221.37	223.253	185.965	144.496	0.0913021	0.914285	-0.1814	0.782125	-0.482745	0.354288	-0.296982	0.745506
ENSMUSG00000006941	Eif1b	eukaryotic translation initiation factor 1B [Source:MGI Symbol;Acc:MGI:1916219]	68969	221.284	272.316	229.378	276.09	0.377987	0.527549	0.0877402	0.873802	0.368416	0.313862	-0.315139	0.677237
ENSMUSG00000024414	Mrpl27	mitochondrial ribosomal protein L27 [Source:MGI Symbol;Acc:MGI:2137224]	94064	220.291	270.932	197.487	270.469	0.370879	0.557358	-0.111458	0.84591	0.338031	0.416564	-0.504788	0.4477
ENSMUSG00000061111	Mcrip1	MAPK regulated corepressor interacting protein 1 [Source:MGI Symbol;Acc:MGI:2384752]	192173	219.391	256.112	206.872	243.407	0.308993	0.583944	-0.042986	0.953247	0.20366	0.624762	-0.377393	0.541953
ENSMUSG00000029223	Uchl1	ubiquitin carboxy-terminal hydrolase L1 [Source:MGI Symbol;Acc:MGI:103149]	22223	218.752	149.107	143.236	191.739	-0.377808	0.605857	-0.53658	0.0473712	-0.119103	0.880722	-0.145024	0.888452
ENSMUSG00000020219	Timm13	translocase of inner mitochondrial membrane 13 [Source:MGI Symbol;Acc:MGI:1353432]	30055	218.534	283.034	178.072	307.808	0.439358	0.479867	-0.23423	0.587024	0.513994	0.226228	-0.691625	0.266192
ENSMUSG00000053898	Ech1	enoyl coenzyme A hydratase 1, peroxisomal [Source:MGI Symbol;Acc:MGI:1858208]	51798	217.775	283.227	237.438	233.831	0.457095	0.320995	0.149573	0.742733	0.160419	0.745796	-0.333127	0.538358
ENSMUSG00000087260	Lamtor5	late endosomal/lysosomal adaptor, MAPK and MTOR activator 5 [Source:MGI Symbol;Acc:MGI:1915826]	68576	217.657	248.373	197.675	276.815	0.276729	0.664737	-0.0887543	0.884297	0.385865	0.39594	-0.387563	0.580086
ENSMUSG00000038967	Pdk2	pyruvate dehydrogenase kinase, isoenzyme 2 [Source:MGI Symbol;Acc:MGI:1343087]	18604	215.631	236.439	270.243	208.396	0.20797	0.737362	0.330813	0.325283	0.0184639	0.97606	0.0972737	0.900038
ENSMUSG00000005354	Txn2	thioredoxin 2 [Source:MGI Symbol;Acc:MGI:1929468]	56551	214.879	255.583	218.396	232.114	0.335676	0.501673	0.0586164	0.926982	0.17226	0.703618	-0.301453	0.610888
ENSMUSG00000076432	Ywhaq	tyrosine 3-monooxygenase/tryptophan 5-monooxygenase activation protein theta [Source:MGI Symbol;Acc:MGI:891963]	22630	214.697	208.598	201.57	175.716	0.0628056	0.926883	-0.0551093	0.935126	-0.209059	0.685302	-0.141992	0.843403
ENSMUSG00000022193	Psmb5	proteasome (prosome, macropain) subunit, beta type 5 [Source:MGI Symbol;Acc:MGI:1194513]	19173	213.167	246.557	188.37	232.809	0.29903	0.609506	-0.132106	0.773023	0.18473	0.631097	-0.452586	0.452969
ENSMUSG00000018677	Slc25a39	solute carrier family 25, member 39 [Source:MGI Symbol;Acc:MGI:1196386]	68066	213.143	340.079	190.726	279.272	0.725206	0.0977396	-0.115389	0.808902	0.434541	0.193469	-0.865828	0.0446693
ENSMUSG00000033916	Chmp2a	charged multivesicular body protein 2A [Source:MGI Symbol;Acc:MGI:1916203]	68953	212.427	296.041	209.02	280.71	0.539852	0.320754	0.013461	0.984614	0.439431	0.243179	-0.54971	0.374501
ENSMUSG00000003531	Dgcr6	DiGeorge syndrome critical region gene 6 [Source:MGI Symbol;Acc:MGI:1202877]	13353	212.23	269.747	192.385	234.91	0.420132	0.456014	-0.0902434	0.893802	0.203056	0.690509	-0.533518	0.388611
ENSMUSG00000021453	Gadd45g	growth arrest and DNA-damage-inducible 45 gamma [Source:MGI Symbol;Acc:MGI:1346325]	23882	212.006	327.203	185.75	323.472	0.673142	0.18166	-0.136934	0.825123	0.6157	0.130463	-0.856353	0.0430513
ENSMUSG00000019210	Atp6v1e1	ATPase, H+ transporting, lysosomal V1 subunit E1 [Source:MGI Symbol;Acc:MGI:894326]	11973	211.137	214.546	180.55	220.34	0.12488	0.815054	-0.178769	0.646083	0.114641	0.799327	-0.329762	0.504679
ENSMUSG00000026833	Olfm1	olfactomedin 1 [Source:MGI Symbol;Acc:MGI:1860437]	56177	210.528	65.714	131.92	142.39	-1.39913	0.00373307	-0.577077	0.0634065	-0.422214	0.42933	0.804775	0.221602
ENSMUSG00000021024	Psma6	proteasome (prosome, macropain) subunit, alpha type 6 [Source:MGI Symbol;Acc:MGI:1347006]	26443	210.12	259.026	221.671	214.373	0.386653	0.440452	0.106164	0.853683	0.0875807	0.85496	-0.300228	0.651729
ENSMUSG00000057863	Rpl36	ribosomal protein L36 [Source:MGI Symbol;Acc:MGI:1860603]	54217	209.121	269.13	167.049	307.62	0.427712	0.520567	-0.248835	0.616308	0.565451	0.207412	-0.685528	0.335871
ENSMUSG00000040907	Atp1a3	ATPase, Na+/K+ transporting, alpha 3 polypeptide [Source:MGI Symbol;Acc:MGI:88107]	232975	208.892	100.386	128.533	96.2751	-0.708015	0.433486	-0.382989	0.646623	-0.884625	0.0831124	0.189476	0.889478
ENSMUSG00000028843	Sh3bgrl3	SH3 domain binding glutamic acid-rich protein-like 3 [Source:MGI Symbol;Acc:MGI:1920973]	73723	208.138	275.709	177.294	267.13	0.459245	0.516104	-0.18057	0.691331	0.396886	0.307737	-0.651088	0.374544
ENSMUSG00000006024	Napa	N-ethylmaleimide sensitive fusion protein attachment protein alpha [Source:MGI Symbol;Acc:MGI:104563]	108124	207.67	173.864	185.484	140.908	-0.147906	0.774083	-0.124709	0.832815	-0.459327	0.23222	-0.00525303	0.994371
ENSMUSG00000054428	Atpif1	ATPase inhibitory factor 1 [Source:MGI Symbol;Acc:MGI:1196457]	11983	207.59	244.433	129.555	286.998	0.320472	0.595491	-0.58084	0.0601556	0.482661	0.239723	-0.928333	0.0609276
ENSMUSG00000021124	Vti1b	vesicle transport through interaction with t-SNAREs 1B [Source:MGI Symbol;Acc:MGI:1855688]	53612	207.494	215.807	174.146	203.512	0.159564	0.826546	-0.192377	0.683339	0.0437173	0.940373	-0.377381	0.569174
ENSMUSG00000024194	Cuta	cutA divalent cation tolerance homolog [Source:MGI Symbol;Acc:MGI:1914925]	67675	206.51	249.01	185.58	280.016	0.35637	0.471535	-0.107051	0.841092	0.472741	0.230086	-0.489724	0.333966
ENSMUSG00000031431	Tsc22d3	TSC22 domain family, member 3 [Source:MGI Symbol;Acc:MGI:1196284]	14605	206.189	212.821	250.416	145.092	0.112545	0.905526	0.269681	0.691653	-0.411001	0.263875	0.135417	0.911278
ENSMUSG00000005510	Ndufs3	NADH dehydrogenase (ubiquinone) Fe-S protein 3 [Source:MGI Symbol;Acc:MGI:1915599]	68349	206.005	231.092	203.347	213.124	0.259095	0.580156	0.0154143	0.982026	0.111608	0.817408	-0.268609	0.603778
ENSMUSG00000038370	Pcp4l1	Purkinje cell protein 4-like 1 [Source:MGI Symbol;Acc:MGI:1913675]	66425	205.969	263.588	96.0199	181.431	0.43579	0.382325	-0.555256	0.43295	-0.110175	0.876283	-1.29079	0.0463418
ENSMUSG00000003429	Rps11	ribosomal protein S11 [Source:MGI Symbol;Acc:MGI:1351329]	27207	205.822	304.999	172.756	254.115	0.602595	0.348728	-0.19188	0.691331	0.350562	0.398079	-0.80059	0.247134
ENSMUSG00000001666	Ddt	D-dopachrome tautomerase [Source:MGI Symbol;Acc:MGI:1298381]	13202	205.493	252.833	210.998	229.548	0.375685	0.486393	0.0675912	0.931191	0.210725	0.690195	-0.328972	0.619519
ENSMUSG00000021286	Zfyve21	zinc finger, FYVE domain containing 21 [Source:MGI Symbol;Acc:MGI:1915770]	68520	205.064	215.962	249.296	175.488	0.162548	0.783306	0.284378	0.545152	-0.138815	0.815371	0.109892	0.877654
ENSMUSG00000036850	Mrpl41	mitochondrial ribosomal protein L41 [Source:MGI Symbol;Acc:MGI:1333816]	107733	204.873	251.83	166.777	278.998	0.376012	0.478708	-0.242612	0.566706	0.470356	0.242659	-0.649955	0.165178
ENSMUSG00000004207	Psap	prosaposin [Source:MGI Symbol;Acc:MGI:97783]	19156	204.687	303.475	201.375	194.129	0.51808	0.541845	0.0154555	0.986508	-0.0270872	0.972763	-0.520239	0.610655
ENSMUSG00000023004	Tuba1b	tubulin, alpha 1B [Source:MGI Symbol;Acc:MGI:107804]	22143	204.641	182.288	189.284	187.691	-0.0569305	0.918559	-0.0761399	0.905016	-0.0645323	0.908118	-0.0447635	0.951733
ENSMUSG00000042675	Ypel3	yippee like 3 [Source:MGI Symbol;Acc:MGI:1913340]	66090	204.223	138.104	166.675	167.357	-0.434614	0.30163	-0.238209	0.571189	-0.203024	0.635647	0.168084	0.739053
ENSMUSG00000036781	Rps27l	ribosomal protein S27-like [Source:MGI Symbol;Acc:MGI:1915191]	67941	204.207	329.364	166.654	270.642	0.701692	0.268374	-0.222305	0.683035	0.444273	0.25339	-0.93052	0.163176
ENSMUSG00000021577	Sdha	succinate dehydrogenase complex, subunit A, flavoprotein (Fp) [Source:MGI Symbol;Acc:MGI:1914195]	66945	204.088	188.925	223.64	128.085	-0.017624	0.984148	0.152753	0.743263	-0.541917	0.241969	0.141609	0.874096
ENSMUSG00000002580	Mien1	migration and invasion enhancer 1 [Source:MGI Symbol;Acc:MGI:1913678]	103742	204.036	270.826	199.405	279.928	0.472574	0.43824	0.00838308	0.989828	0.488293	0.224	-0.486171	0.487597
ENSMUSG00000017404	Rpl19	ribosomal protein L19 [Source:MGI Symbol;Acc:MGI:98020]	19921	203.386	297.67	170.132	292.681	0.59097	0.335522	-0.199488	0.66508	0.551918	0.133388	-0.798921	0.223429
ENSMUSG00000027566	Psma7	proteasome (prosome, macropain) subunit, alpha type 7 [Source:MGI Symbol;Acc:MGI:1347070]	26444	203.239	240.988	186.736	247.739	0.329942	0.560003	-0.0788902	0.896188	0.330248	0.394031	-0.432692	0.475338
ENSMUSG00000046160	Olig1	oligodendrocyte transcription factor 1 [Source:MGI Symbol;Acc:MGI:1355334]	50914	203.189	273.025	173.794	215.532	0.490925	0.384369	-0.179478	0.629146	0.146026	0.731035	-0.688101	0.223778
ENSMUSG00000021546	Hnrnpk	heterogeneous nuclear ribonucleoprotein K [Source:MGI Symbol;Acc:MGI:99894]	15387	202.561	204.332	230.733	166.986	0.106484	0.847362	0.205274	0.634258	-0.200327	0.641801	0.0792904	0.90132
ENSMUSG00000024403	Atp6v1g2	ATPase, H+ transporting, lysosomal V1 subunit G2 [Source:MGI Symbol;Acc:MGI:1913487]	66237	201.835	117.294	116.005	174.895	-0.615675	0.230155	-0.700016	0.00846477	-0.12357	0.866151	-0.107869	0.902973
ENSMUSG00000015932	Dstn	destrin [Source:MGI Symbol;Acc:MGI:1929270]	56431	201.621	288.369	179.467	294.499	0.590357	0.162449	-0.115464	0.849585	0.575872	0.0613883	-0.722356	0.148998
ENSMUSG00000037060	Cavin3	caveolae associated 3 [Source:MGI Symbol;Acc:MGI:1923422]	109042	201.328	304.594	213.139	278.674	0.610221	0.386238	0.109911	0.853683	0.485278	0.296623	-0.531377	0.525007
ENSMUSG00000000088	Cox5a	cytochrome c oxidase subunit Va [Source:MGI Symbol;Acc:MGI:88474]	12858	201.247	232.615	181.104	239.452	0.298659	0.60612	-0.10144	0.857426	0.30319	0.398468	-0.422882	0.501234
ENSMUSG00000025204	Ndufb8	NADH dehydrogenase (ubiquinone) 1 beta subcomplex 8 [Source:MGI Symbol;Acc:MGI:1914514]	67264	201.006	218.808	138.752	214.664	0.217277	0.715769	-0.452781	0.160463	0.153597	0.744121	-0.700513	0.154282
ENSMUSG00000031447	Lamp1	lysosomal-associated membrane protein 1 [Source:MGI Symbol;Acc:MGI:96745]	16783	200.961	211.206	198.446	142.9	0.140082	0.876474	0.0203137	0.982003	-0.383842	0.439557	-0.143809	0.89417
ENSMUSG00000025190	Got1	glutamic-oxaloacetic transaminase 1, soluble [Source:MGI Symbol;Acc:MGI:95791]	14718	199.347	112.32	197.688	124.175	-0.66173	0.211728	0.0120229	0.988377	-0.552415	0.261466	0.627776	0.387147
ENSMUSG00000033615	Cplx1	complexin 1 [Source:MGI Symbol;Acc:MGI:104727]	12889	199.002	116.975	101.365	141.014	-0.594903	0.280309	-0.818108	0.0122952	-0.352618	0.608658	-0.271972	0.768849
ENSMUSG00000004849	Ap1s1	adaptor protein complex AP-1, sigma 1 [Source:MGI Symbol;Acc:MGI:1098244]	11769	198.771	201.878	183.695	197.53	0.129459	0.878698	-0.0688322	0.917712	0.0630706	0.917037	-0.219152	0.803413
ENSMUSG00000054452	Aes	amino-terminal enhancer of split [Source:MGI Symbol;Acc:MGI:95806]	14797	197.615	187.02	187.61	199.503	0.0289851	0.967023	-0.0314727	0.966337	0.0827484	0.883626	-0.086668	0.892194
ENSMUSG00000024654	Asrgl1	asparaginase like 1 [Source:MGI Symbol;Acc:MGI:1913764]	66514	197.606	262.886	251.186	270.094	0.492957	0.185147	0.356948	0.272036	0.480203	0.225683	-0.152257	0.782008
ENSMUSG00000002660	Clpp	caseinolytic mitochondrial matrix peptidase proteolytic subunit [Source:MGI Symbol;Acc:MGI:1858213]	53895	196.412	227.791	173.956	212.948	0.300251	0.583944	-0.126428	0.820667	0.175873	0.72148	-0.452817	0.421256
ENSMUSG00000045193	Cirbp	cold inducible RNA binding protein [Source:MGI Symbol;Acc:MGI:893588]	12696	195.782	153.05	185.894	284.309	-0.235813	0.631849	-0.0313967	0.968879	0.549126	0.210279	0.178949	0.752251
ENSMUSG00000024844	Banf1	barrier to autointegration factor 1 [Source:MGI Symbol;Acc:MGI:1346330]	23825	195.772	272.134	162.292	265.37	0.523715	0.42545	-0.207024	0.675722	0.462173	0.314669	-0.742099	0.283195
ENSMUSG00000037072	Selenof	selenoprotein F [Source:MGI Symbol;Acc:MGI:1927947]	93684	195.059	227.679	189.762	278.817	0.316873	0.461934	0.00661733	0.992826	0.544377	0.157958	-0.330539	0.575354
ENSMUSG00000032399	Rpl4	ribosomal protein L4 [Source:MGI Symbol;Acc:MGI:1915141]	67891	195.032	221.462	156.703	176.066	0.276686	0.628256	-0.260039	0.41818	-0.0670606	0.890787	-0.555371	0.315268
ENSMUSG00000057322	Rpl38	ribosomal protein L38 [Source:MGI Symbol;Acc:MGI:1914921]	67671	194.551	302.185	155.138	350.587	0.663003	0.28463	-0.254639	0.59053	0.801287	0.0777924	-0.924279	0.149745
ENSMUSG00000000399	Ndufa9	NADH dehydrogenase (ubiquinone) 1 alpha subcomplex, 9 [Source:MGI Symbol;Acc:MGI:1913358]	66108	194.06	197.331	205.414	154.822	0.120523	0.813483	0.109905	0.819605	-0.234381	0.654047	-0.0339701	0.954935
ENSMUSG00000028851	Nudc	nudC nuclear distribution protein [Source:MGI Symbol;Acc:MGI:106014]	18221	193.923	240.337	150.586	211.437	0.398265	0.340984	-0.309566	0.310519	0.180848	0.629489	-0.734444	0.0518645
ENSMUSG00000031610	Scrg1	scrapie responsive gene 1 [Source:MGI Symbol;Acc:MGI:1328308]	20284	193.514	177.064	183.112	157.823	-0.0262844	0.965294	-0.0301351	0.975306	-0.20605	0.64628	-0.032798	0.970137
ENSMUSG00000030605	Mfge8	milk fat globule-EGF factor 8 protein [Source:MGI Symbol;Acc:MGI:102768]	17304	193.47	206.211	236.22	101.064	0.135496	0.899328	0.145575	0.903203	-0.746956	0.115065	0.100098	0.944245
ENSMUSG00000038690	Atp5j2	ATP synthase, H+ transporting, mitochondrial F0 complex, subunit F2 [Source:MGI Symbol;Acc:MGI:1927558]	57423	192.629	221.997	148.713	253.579	0.291235	0.617243	-0.304594	0.407946	0.436703	0.24217	-0.619829	0.2544
ENSMUSG00000045092	S1pr1	sphingosine-1-phosphate receptor 1 [Source:MGI Symbol;Acc:MGI:1096355]	13609	192.382	243.122	316.11	194.663	0.384579	0.536729	0.644204	0.10267	0.0764384	0.917602	0.267661	0.757307
ENSMUSG00000040652	Oaz2	ornithine decarboxylase antizyme 2 [Source:MGI Symbol;Acc:MGI:109492]	18247	191.535	245.173	214.032	261.621	0.440171	0.294212	0.189898	0.587024	0.493791	0.106766	-0.276498	0.586705
ENSMUSG00000051234	Rnf7	ring finger protein 7 [Source:MGI Symbol;Acc:MGI:1337096]	19823	190.565	223.423	160.291	214.164	0.312459	0.625144	-0.181852	0.743823	0.225845	0.596831	-0.521004	0.410409
ENSMUSG00000026576	Atp1b1	ATPase, Na+/K+ transporting, beta 1 polypeptide [Source:MGI Symbol;Acc:MGI:88108]	11931	190.547	111.541	104.929	129.337	-0.590077	0.372119	-0.749643	0.00612919	-0.432423	0.455331	-0.149959	0.887244
ENSMUSG00000032314	Etfa	electron transferring flavoprotein, alpha polypeptide [Source:MGI Symbol;Acc:MGI:106092]	110842	190.212	270.348	240.985	248.042	0.587521	0.087043	0.355017	0.25742	0.418379	0.264845	-0.24802	0.637178
ENSMUSG00000015733	Capza2	capping protein (actin filament) muscle Z-line, alpha 2 [Source:MGI Symbol;Acc:MGI:106222]	12343	189.689	187.644	225.544	172.13	0.0848389	0.87857	0.26808	0.397404	-0.0706072	0.905071	0.163081	0.757307
ENSMUSG00000098973	Mir6236	microRNA 6236 [Source:MGI Symbol;Acc:MGI:5530929]		189.566	229.641	242.195	352.773	0.363151	0.468422	0.351216	0.487883	0.81291	0.0917928	-0.0100513	0.988737
ENSMUSG00000022477	Aco2	aconitase 2, mitochondrial [Source:MGI Symbol;Acc:MGI:87880]	11429	189.477	144.354	169.647	129.841	-0.273698	0.649953	-0.117933	0.830931	-0.425108	0.35946	0.134247	0.866071
ENSMUSG00000030704	Rab6a	RAB6A, member RAS oncogene family [Source:MGI Symbol;Acc:MGI:894313]	19346	189.176	149.65	176.897	161.481	-0.218171	0.630465	-0.0565364	0.924767	-0.151031	0.719127	0.13669	0.805751
ENSMUSG00000070394	Tmem256	transmembrane protein 256 [Source:MGI Symbol;Acc:MGI:1916436]	69186	189.142	252.388	147.182	270.015	0.473189	0.461934	-0.283213	0.542743	0.524554	0.264845	-0.765514	0.255525
ENSMUSG00000060424	Pantr1	POU domain, class 3, transcription factor 3 adjacent noncoding transcript 1 [Source:MGI Symbol;Acc:MGI:1913547]	66297	188.483	147.136	236.74	242.846	-0.23609	0.635404	0.329647	0.497395	0.39629	0.418926	0.547195	0.357667
ENSMUSG00000015291	Gdi1	guanosine diphosphate (GDP) dissociation inhibitor 1 [Source:MGI Symbol;Acc:MGI:99846]	14567	188.178	137.827	183.982	119.561	-0.329324	0.506053	0.00111718	0.998951	-0.553228	0.117363	0.305301	0.603815
ENSMUSG00000024914	Drap1	Dr1 associated protein 1 (negative cofactor 2 alpha) [Source:MGI Symbol;Acc:MGI:1913806]	66556	188.092	236.094	160.206	219.984	0.403128	0.507638	-0.168762	0.752962	0.278623	0.545443	-0.592989	0.353346
ENSMUSG00000030127	Cops7a	COP9 signalosome subunit 7A [Source:MGI Symbol;Acc:MGI:1349400]	26894	187.242	196.781	176.385	157.816	0.168528	0.71372	-0.0488772	0.934559	-0.170003	0.730745	-0.244347	0.580574
ENSMUSG00000021877	Arf4	ADP-ribosylation factor 4 [Source:MGI Symbol;Acc:MGI:99433]	11843	187.219	224.02	232.546	229.955	0.344314	0.442095	0.328905	0.321265	0.341983	0.367992	-0.0342674	0.964703
ENSMUSG00000041329	Atp1b2	ATPase, Na+/K+ transporting, beta 2 polypeptide [Source:MGI Symbol;Acc:MGI:88109]	11932	186.647	234.459	164.42	149.411	0.365241	0.604897	-0.123389	0.877732	-0.231918	0.641801	-0.514051	0.510511
ENSMUSG00000020444	Guk1	guanylate kinase 1 [Source:MGI Symbol;Acc:MGI:95871]	14923	186.511	195.176	154.236	187.564	0.165144	0.815108	-0.214633	0.628194	0.0752908	0.886499	-0.405465	0.516605
ENSMUSG00000053310	Nrgn	neurogranin [Source:MGI Symbol;Acc:MGI:1927184]	64011	185.692	54.9031	215.671	231.236	-1.48473	0.000555901	0.2066	0.789799	0.321231	0.64695	1.69709	4.74323e-05
ENSMUSG00000016541	Atxn10	ataxin 10 [Source:MGI Symbol;Acc:MGI:1859293]	54138	185.66	167.055	199.165	147.699	-0.0450231	0.93766	0.12332	0.805568	-0.252302	0.510164	0.147238	0.797405
ENSMUSG00000025855	Prkar1b	protein kinase, cAMP dependent regulatory, type I beta [Source:MGI Symbol;Acc:MGI:97759]	19085	185.577	71.7952	167.816	116.556	-1.11876	0.032004	-0.105233	0.868617	-0.530447	0.311539	0.978289	0.123717
ENSMUSG00000022323	Rida	reactive intermediate imine deaminase A homolog [Source:MGI Symbol;Acc:MGI:1095401]	15473	185.309	224.189	185.514	373.968	0.351895	0.500812	0.0325309	0.963601	1.00219	0.000654014	-0.346102	0.531768
ENSMUSG00000028249	Sdcbp	syndecan binding protein [Source:MGI Symbol;Acc:MGI:1337026]	53378	185.1	226.013	217.767	189.97	0.374374	0.382325	0.251171	0.477418	0.0923295	0.861979	-0.144549	0.804527
ENSMUSG00000021771	Vdac2	voltage-dependent anion channel 2 [Source:MGI Symbol;Acc:MGI:106915]	22334	183.552	203.574	204.18	172.114	0.242579	0.557278	0.177074	0.671818	-0.0260806	0.960403	-0.0858208	0.884787
ENSMUSG00000048001	Hes5	hes family bHLH transcription factor 5 [Source:MGI Symbol;Acc:MGI:104876]	15208	182.725	148.545	258.758	178.41	-0.18097	0.820304	0.432513	0.4382	0.0281297	0.972228	0.647111	0.279328
ENSMUSG00000026260	Ndufa10	NADH dehydrogenase (ubiquinone) 1 alpha subcomplex 10 [Source:MGI Symbol;Acc:MGI:1914523]	67273	182.56	175.767	170.049	174.274	0.0471357	0.927574	-0.0640528	0.906494	0.000494421	0.999037	-0.137815	0.780077
ENSMUSG00000028070	Naxe	NAD(P)HX epimerase [Source:MGI Symbol;Acc:MGI:2180167]	246703	181.396	231.265	200.522	207.17	0.431859	0.325517	0.168139	0.716533	0.243318	0.548926	-0.286142	0.603621
ENSMUSG00000028603	Scp2	sterol carrier protein 2, liver [Source:MGI Symbol;Acc:MGI:98254]	20280	181.029	201.434	177.369	227.294	0.243475	0.609506	0.00824868	0.990555	0.368578	0.338315	-0.257581	0.677651
ENSMUSG00000026239	Pde6d	phosphodiesterase 6D, cGMP-specific, rod, delta [Source:MGI Symbol;Acc:MGI:1270843]	18582	180.877	231.268	194.151	223.015	0.419113	0.519851	0.130239	0.810273	0.346467	0.387987	-0.317421	0.694709
ENSMUSG00000033429	Mcee	methylmalonyl CoA epimerase [Source:MGI Symbol;Acc:MGI:1920974]	73724	179.746	224.81	158.307	265.466	0.3985	0.471933	-0.126312	0.829756	0.596307	0.0771878	-0.543666	0.384175
ENSMUSG00000030663	1110004F10Rik	RIKEN cDNA 1110004F10 gene [Source:MGI Symbol;Acc:MGI:1929274]	56372	179.043	213.184	165.394	234.872	0.338524	0.49491	-0.0698032	0.922706	0.429176	0.263875	-0.4305	0.452886
ENSMUSG00000026249	Serpine2	serine (or cysteine) peptidase inhibitor, clade E, member 2 [Source:MGI Symbol;Acc:MGI:101780]	20720	178.891	183.543	150.856	126.704	0.0995478	0.921426	-0.18239	0.78971	-0.385748	0.432758	-0.300876	0.77094
ENSMUSG00000033065	Pfkm	phosphofructokinase, muscle [Source:MGI Symbol;Acc:MGI:97548]	18642	178.822	175.024	176.295	125.099	0.0605911	0.933404	0.0118711	0.986409	-0.417391	0.260835	-0.0739111	0.927256
ENSMUSG00000034892	Rps29	ribosomal protein S29 [Source:MGI Symbol;Acc:MGI:107681]	20090	178.529	232.184	156.099	269.853	0.439258	0.501712	-0.132206	0.834835	0.607103	0.139109	-0.587663	0.413773
ENSMUSG00000061032	Rrp1	ribosomal RNA processing 1 homolog (S. cerevisiae) [Source:MGI Symbol;Acc:MGI:1203500]	18114	177.863	141.24	148.637	153.993	-0.218869	0.649398	-0.21155	0.598004	-0.137153	0.767321	-0.0205693	0.976636
ENSMUSG00000029001	Fbxo44	F-box protein 44 [Source:MGI Symbol;Acc:MGI:1354744]	230903	177.672	195.826	195.173	172.868	0.229376	0.628256	0.157784	0.724445	0.029116	0.961763	-0.094511	0.869855
ENSMUSG00000040731	Eif4h	eukaryotic translation initiation factor 4H [Source:MGI Symbol;Acc:MGI:1341822]	22384	177.346	177.339	193.768	182.597	0.100252	0.842036	0.151531	0.725809	0.097964	0.828866	0.0293615	0.965047
ENSMUSG00000042682	Selenok	selenoprotein K [Source:MGI Symbol;Acc:MGI:1931466]	80795	176.929	174.527	129.927	188.959	0.0845462	0.8977	-0.358049	0.405954	0.152176	0.766701	-0.478188	0.426316
ENSMUSG00000039347	Atp6v0e2	ATPase, H+ transporting, lysosomal V0 subunit E2 [Source:MGI Symbol;Acc:MGI:1923502]	76252	176.592	154.767	134.407	154.569	-0.0825239	0.877884	-0.329678	0.309566	-0.11635	0.805765	-0.280189	0.593438
ENSMUSG00000026817	Ak1	adenylate kinase 1 [Source:MGI Symbol;Acc:MGI:87977]	11636	176.511	217.716	173.124	211.223	0.385487	0.426145	0.00907606	0.988611	0.306756	0.404272	-0.400588	0.460107
ENSMUSG00000026021	Sumo1	small ubiquitin-like modifier 1 [Source:MGI Symbol;Acc:MGI:1197010]	22218	176.122	200.156	157.072	197.595	0.275959	0.590115	-0.115495	0.836818	0.220333	0.566563	-0.417116	0.444086
ENSMUSG00000032279	Idh3a	isocitrate dehydrogenase 3 (NAD+) alpha [Source:MGI Symbol;Acc:MGI:1915084]	67834	176.101	185.283	165.256	133.796	0.168133	0.704962	-0.0548352	0.936057	-0.302692	0.534153	-0.246766	0.649704
ENSMUSG00000030654	Arl6ip1	ADP-ribosylation factor-like 6 interacting protein 1 [Source:MGI Symbol;Acc:MGI:1858943]	54208	175.661	233.056	120.534	223.049	0.441122	0.503998	-0.453314	0.202857	0.351107	0.456369	-0.897116	0.161914
ENSMUSG00000033379	Atp6v0b	ATPase, H+ transporting, lysosomal V0 subunit B [Source:MGI Symbol;Acc:MGI:1890510]	114143	175.278	140.897	105.766	142.598	-0.199206	0.730127	-0.619219	0.0429809	-0.213456	0.702354	-0.460366	0.451951
ENSMUSG00000003346	Abhd17a	abhydrolase domain containing 17A [Source:MGI Symbol;Acc:MGI:106388]	216169	175.042	168.386	162.281	164.65	0.0544535	0.938497	-0.0664599	0.914847	-0.0155607	0.975754	-0.145376	0.839563
ENSMUSG00000026154	Sdhaf4	succinate dehydrogenase complex assembly factor 4 [Source:MGI Symbol;Acc:MGI:1915252]	68002	174.243	199.035	155.915	238.87	0.279166	0.636749	-0.107406	0.858755	0.489234	0.192432	-0.41068	0.51904
ENSMUSG00000051695	Pcbp1	poly(rC) binding protein 1 [Source:MGI Symbol;Acc:MGI:1345635]	23983	174.132	197.87	199.959	179.79	0.27484	0.52502	0.215896	0.589411	0.10613	0.82817	-0.0785525	0.888152
ENSMUSG00000020486	2004-09-01	septin 4 [Source:MGI Symbol;Acc:MGI:1270156]	18952	174.017	93.6957	109.768	106.231	-0.748926	0.0327905	-0.571476	0.0726114	-0.601635	0.0814945	0.121059	0.878037
ENSMUSG00000025503	Taldo1	transaldolase 1 [Source:MGI Symbol;Acc:MGI:1274789]	21351	173.836	255.879	189.662	170.84	0.582757	0.399506	0.149859	0.73271	0.0363898	0.947336	-0.467333	0.578482
ENSMUSG00000001891	Ugp2	UDP-glucose pyrophosphorylase 2 [Source:MGI Symbol;Acc:MGI:2183447]	216558	173.635	206.227	261.652	192.487	0.333591	0.435579	0.581899	0.0267521	0.198021	0.704436	0.240925	0.639947
ENSMUSG00000004892	Bcan	brevican [Source:MGI Symbol;Acc:MGI:1096385]	12032	173.308	176.871	187.392	105.886	0.081564	0.944472	0.130782	0.873131	-0.569433	0.208113	0.0111423	0.994317
ENSMUSG00000071655	Ubxn1	UBX domain protein 1 [Source:MGI Symbol;Acc:MGI:1289301]	225896	173.079	218.221	166.135	229.75	0.413957	0.430487	-0.0160528	0.982732	0.449766	0.18827	-0.449933	0.472123
ENSMUSG00000002524	Puf60	poly-U binding splicing factor 60 [Source:MGI Symbol;Acc:MGI:1915209]	67959	173.026	159.641	163.967	127.452	-0.0164925	0.979064	-0.0439306	0.949261	-0.337749	0.495594	-0.0526222	0.935592
ENSMUSG00000022564	Grina	glutamate receptor, ionotropic, N-methyl D-aspartate-associated protein 1 (glutamate binding) [Source:MGI Symbol;Acc:MGI:1913418]	66168	172.955	151.278	137.7	119.356	-0.0927255	0.920573	-0.259517	0.630334	-0.438378	0.262246	-0.186227	0.859812
ENSMUSG00000021178	Psmc1	protease (prosome, macropain) 26S subunit, ATPase 1 [Source:MGI Symbol;Acc:MGI:106054]	19179	172.676	165.768	130.167	123.867	0.0454348	0.933999	-0.351368	0.21121	-0.387717	0.293791	-0.428001	0.298914
ENSMUSG00000019494	Cops6	COP9 signalosome subunit 6 [Source:MGI Symbol;Acc:MGI:1349439]	26893	172.676	205.372	163.599	158.648	0.336673	0.49491	-0.0411857	0.950509	-0.0565101	0.91623	-0.405478	0.407235
ENSMUSG00000015149	Sirt2	sirtuin 2 [Source:MGI Symbol;Acc:MGI:1927664]	64383	172.035	182.772	200.519	172.993	0.185342	0.65332	0.241149	0.4797	0.0717203	0.889162	0.0363984	0.956018
ENSMUSG00000026238	Ptma	prothymosin alpha [Source:MGI Symbol;Acc:MGI:97803]	19231	172.015	265.494	176.792	378.008	0.671861	0.217941	0.0773468	0.929139	1.08813	0.00193688	-0.603889	0.392088
ENSMUSG00000035805	Mlc1	megalencephalic leukoencephalopathy with subcortical cysts 1 homolog (human) [Source:MGI Symbol;Acc:MGI:2157910]	170790	171.992	210.897	181.293	147.178	0.341989	0.61494	0.10183	0.905591	-0.145866	0.800172	-0.256368	0.787468
ENSMUSG00000046727	Cystm1	cysteine-rich transmembrane module containing 1 [Source:MGI Symbol;Acc:MGI:1913310]	66060	171.764	198.8	187.216	166.949	0.293243	0.624898	0.147022	0.797188	0.0285611	0.962822	-0.169042	0.831362
ENSMUSG00000042109	Csdc2	cold shock domain containing C2, RNA binding [Source:MGI Symbol;Acc:MGI:2146027]	105859	171.694	203.927	233.122	145.944	0.324532	0.539889	0.423215	0.252662	-0.146711	0.819716	0.0912513	0.877602
ENSMUSG00000052727	Map1b	microtubule-associated protein 1B [Source:MGI Symbol;Acc:MGI:1306778]	17755	171.512	55.0972	94.8286	70.5533	-1.09457	0.179051	-0.733921	0.023839	-0.993026	0.0553956	0.489466	0.680993
ENSMUSG00000061904	Slc25a3	solute carrier family 25 (mitochondrial carrier, phosphate carrier), member 3 [Source:MGI Symbol;Acc:MGI:1353498]	18674	171.272	153.626	207.654	187.475	-0.0508873	0.931824	0.29848	0.310553	0.190435	0.609787	0.327378	0.500322
ENSMUSG00000073676	Hspe1	heat shock protein 1 (chaperonin 10) [Source:MGI Symbol;Acc:MGI:104680]	15528	170.869	257.99	162.683	270.625	0.634332	0.27943	-0.0247042	0.976619	0.681819	0.0464632	-0.672961	0.331394
ENSMUSG00000022841	Ap2m1	adaptor-related protein complex 2, mu 1 subunit [Source:MGI Symbol;Acc:MGI:1298405]	11773	170.682	151.121	164.413	97.9097	-0.0726196	0.899516	-0.024315	0.9746	-0.664421	0.111619	0.023618	0.97304
ENSMUSG00000021576	Pdcd6	programmed cell death 6 [Source:MGI Symbol;Acc:MGI:109283]	18570	170.406	201.519	183.942	187.856	0.330277	0.478205	0.135841	0.765179	0.196699	0.646682	-0.218174	0.708411
ENSMUSG00000056486	Chn1	chimerin 1 [Source:MGI Symbol;Acc:MGI:1915674]	108699	170.248	70.7234	152.327	97.2469	-1.06338	0.0165117	-0.1137	0.872952	-0.685735	0.0351249	0.901645	0.120085
ENSMUSG00000065990	Aurkaip1	aurora kinase A interacting protein 1 [Source:MGI Symbol;Acc:MGI:1913327]	66077	169.4	203.067	144.305	193.837	0.348068	0.494047	-0.178708	0.688024	0.247888	0.514888	-0.553751	0.265374
ENSMUSG00000005732	Ranbp1	RAN binding protein 1 [Source:MGI Symbol;Acc:MGI:96269]	19385	169.377	217.559	170.332	185.429	0.424833	0.502685	0.0395048	0.960406	0.181594	0.688964	-0.409458	0.578543
ENSMUSG00000051154	Commd3	COMM domain containing 3 [Source:MGI Symbol;Acc:MGI:88218]	12238	169.306	204.002	170.458	196.37	0.351819	0.536056	0.046801	0.944808	0.269087	0.462911	-0.328377	0.635194
ENSMUSG00000060938	Rpl26	ribosomal protein L26 [Source:MGI Symbol;Acc:MGI:106022]	19941	169.263	236.055	138.951	198.478	0.527071	0.425997	-0.218766	0.646715	0.283233	0.4922	-0.753882	0.282151
ENSMUSG00000036427	Gpi1	glucose phosphate isomerase 1 [Source:MGI Symbol;Acc:MGI:95797]	14751	169.007	141.679	184.03	139.533	-0.146979	0.783306	0.147366	0.735336	-0.195516	0.652629	0.272545	0.593438
ENSMUSG00000014769	Psmb1	proteasome (prosome, macropain) subunit, beta type 1 [Source:MGI Symbol;Acc:MGI:104884]	19170	168.889	193.921	171.449	180.837	0.287953	0.59689	0.0540646	0.934559	0.155835	0.707932	-0.258503	0.692697
ENSMUSG00000023048	Prr13	proline rich 13 [Source:MGI Symbol;Acc:MGI:1913401]	66151	168.875	222.129	147.393	211.924	0.451284	0.491358	-0.145978	0.800049	0.362263	0.395033	-0.621719	0.347157
ENSMUSG00000027406	Idh3b	isocitrate dehydrogenase 3 (NAD+) beta [Source:MGI Symbol;Acc:MGI:2158650]	170718	168.862	148.072	151.412	156.821	-0.081988	0.878174	-0.115942	0.797188	-0.0309636	0.955375	-0.0595959	0.924015
ENSMUSG00000025203	Scd2	stearoyl-Coenzyme A desaturase 2 [Source:MGI Symbol;Acc:MGI:98240]	20250	168.124	164.413	198.983	156.223	0.0577435	0.944851	0.253757	0.653067	-0.0343681	0.949485	0.171144	0.865779
ENSMUSG00000024026	Glo1	glyoxalase 1 [Source:MGI Symbol;Acc:MGI:95742]	109801	166.468	200.127	168.693	173.147	0.35008	0.425442	0.0521474	0.936854	0.109827	0.832796	-0.323029	0.505397
ENSMUSG00000113902	AC121965.1			165.885	205.53	130.233	241.486	0.380541	0.56062	-0.2667	0.597013	0.56475	0.164063	-0.665335	0.325855
ENSMUSG00000028367	Txn1	thioredoxin 1 [Source:MGI Symbol;Acc:MGI:98874]	22166	165.565	266.915	147.566	206.674	0.67382	0.363765	-0.109868	0.866876	0.363428	0.342598	-0.787143	0.340914
ENSMUSG00000005683	Cs	citrate synthase [Source:MGI Symbol;Acc:MGI:88529]	12974	165.083	166.853	205.06	181.867	0.110465	0.842036	0.325468	0.334586	0.198439	0.686311	0.197763	0.722806
ENSMUSG00000020585	Laptm4a	lysosomal-associated protein transmembrane 4A [Source:MGI Symbol;Acc:MGI:108017]	17775	164.664	207.972	170.163	177.726	0.387873	0.535659	0.0818468	0.925371	0.162686	0.695732	-0.320266	0.719936
ENSMUSG00000022205	Sub1	SUB1 homolog (S. cerevisiae) [Source:MGI Symbol;Acc:MGI:104811]	20024	163.046	158.109	155.028	201.286	0.0600726	0.929167	-0.0298856	0.97098	0.346987	0.366209	-0.115128	0.879154
ENSMUSG00000001833	2007-09-01	septin 7 [Source:MGI Symbol;Acc:MGI:1335094]	235072	162.821	144.152	175.938	168.695	-0.0689129	0.88915	0.14001	0.782229	0.103416	0.830418	0.186527	0.751306
ENSMUSG00000001847	Rac1	Rac family small GTPase 1 [Source:MGI Symbol;Acc:MGI:97845]	19353	162.148	180.039	211.892	173.44	0.245169	0.553009	0.40167	0.106947	0.153513	0.743196	0.136943	0.802983
ENSMUSG00000058076	Sdhc	succinate dehydrogenase complex, subunit C, integral membrane protein [Source:MGI Symbol;Acc:MGI:1913302]	66052	161.872	195.898	171.823	202.602	0.353856	0.489887	0.113734	0.840021	0.365165	0.333059	-0.264964	0.655755
ENSMUSG00000041959	S100a10	S100 calcium binding protein A10 (calpactin) [Source:MGI Symbol;Acc:MGI:1339468]	20194	161.77	523.364	144.001	300.606	0.925176	0.33484	-0.117518	0.836578	0.849737	0.0441167	-1.37004	0.104243
ENSMUSG00000096210	H1f0	H1 histone family, member 0 [Source:MGI Symbol;Acc:MGI:95893]	14958	161.21	166.248	163.022	163.541	0.137472	0.787228	0.0487783	0.947572	0.081554	0.886476	-0.112253	0.861505
ENSMUSG00000029066	Mrpl20	mitochondrial ribosomal protein L20 [Source:MGI Symbol;Acc:MGI:2137221]	66448	161.1	211.276	128.289	196.03	0.462918	0.400929	-0.270671	0.438729	0.331952	0.326807	-0.751532	0.153755
ENSMUSG00000045763	Basp1	brain abundant, membrane attached signal protein 1 [Source:MGI Symbol;Acc:MGI:1917600]	70350	160.638	78.3149	104.104	172.674	-0.835151	0.0849528	-0.536111	0.0814461	0.143335	0.841544	0.276083	0.725017
ENSMUSG00000020402	Vdac1	voltage-dependent anion channel 1 [Source:MGI Symbol;Acc:MGI:106919]	22333	160.553	210.404	223.444	215.995	0.470802	0.327416	0.4705	0.16558	0.449177	0.282631	-0.0120851	0.985914
ENSMUSG00000115987	Vps28	vacuolar protein sorting 28 [Source:MGI Symbol;Acc:MGI:1914164]	66914	160.388	198.149	146.69	168.542	0.384076	0.471933	-0.0875669	0.879794	0.128787	0.774765	-0.49725	0.362614
ENSMUSG00000034880	Mrpl34	mitochondrial ribosomal protein L34 [Source:MGI Symbol;Acc:MGI:2137227]	94065	160.354	240.014	156.06	259.809	0.628927	0.267708	0.00154192	0.99808	0.708533	0.0523907	-0.651718	0.301506
ENSMUSG00000027199	Gatm	glycine amidinotransferase (L-arginine:glycine amidinotransferase) [Source:MGI Symbol;Acc:MGI:1914342]	67092	160.162	204.614	129.106	129.318	0.4247	0.514942	-0.254072	0.456165	-0.226185	0.584064	-0.689764	0.285506
ENSMUSG00000018865	Sult4a1	sulfotransferase family 4A, member 1 [Source:MGI Symbol;Acc:MGI:1888971]	29859	159.938	78.5378	105.865	91.2089	-0.82528	0.120605	-0.505363	0.157312	-0.619054	0.276616	0.29049	0.751361
ENSMUSG00000007721	Ccdc124	coiled-coil domain containing 124 [Source:MGI Symbol;Acc:MGI:1916403]	234388	159.444	210.812	124.477	198.227	0.465739	0.445681	-0.296849	0.41818	0.352995	0.398079	-0.779356	0.176963
ENSMUSG00000004937	Sgta	small glutamine-rich tetratricopeptide repeat (TPR)-containing, alpha [Source:MGI Symbol;Acc:MGI:1098703]	52551	159.342	146.697	147.309	126.2	-0.0186893	0.975667	-0.0769675	0.896188	-0.249945	0.576816	-0.0856589	0.872484
ENSMUSG00000066456	Hmgn3	high mobility group nucleosomal binding domain 3 [Source:MGI Symbol;Acc:MGI:2138069]	94353	158.716	203.844	173.54	257.502	0.429994	0.486295	0.157476	0.78918	0.693406	0.105247	-0.293246	0.727258
ENSMUSG00000002768	Mea1	male enhanced antigen 1 [Source:MGI Symbol;Acc:MGI:96957]	17256	158.517	221.013	125.736	197.685	0.527852	0.419986	-0.273475	0.459539	0.361573	0.39928	-0.806034	0.22228
ENSMUSG00000027404	Snrpb	small nuclear ribonucleoprotein B [Source:MGI Symbol;Acc:MGI:98342]	20638	158.456	184.208	142.883	177.978	0.300059	0.607091	-0.107485	0.8434	0.217934	0.594777	-0.432883	0.460107
ENSMUSG00000003380	Rabac1	Rab acceptor 1 (prenylated) [Source:MGI Symbol;Acc:MGI:1201692]	14470	158.411	175.188	115.224	145.22	0.243015	0.596026	-0.375066	0.323405	-0.059119	0.908118	-0.650296	0.178529
ENSMUSG00000008036	Ap2s1	adaptor-related protein complex 2, sigma 1 subunit [Source:MGI Symbol;Acc:MGI:2141861]	232910	157.953	180.303	143.145	186.469	0.281693	0.653289	-0.0948285	0.85593	0.291529	0.444306	-0.397967	0.55925
ENSMUSG00000033953	Ppp3r1	protein phosphatase 3, regulatory subunit B, alpha isoform (calcineurin B, type I) [Source:MGI Symbol;Acc:MGI:107172]	19058	157.872	90.4288	157.041	154.202	-0.631181	0.203641	0.0297849	0.97683	0.0412939	0.953542	0.652973	0.160673
ENSMUSG00000045948	Mrps12	mitochondrial ribosomal protein S12 [Source:MGI Symbol;Acc:MGI:1346333]	24030	157.741	184.001	119.703	196.3	0.309206	0.579796	-0.325749	0.392736	0.357969	0.354121	-0.660372	0.217891
ENSMUSG00000029713	Gnb2	guanine nucleotide binding protein (G protein), beta 2 [Source:MGI Symbol;Acc:MGI:95784]	14693	157.108	195.781	208.078	176.857	0.403081	0.415706	0.414485	0.108164	0.230008	0.557596	-0.0155418	0.984942
ENSMUSG00000038502	Ptov1	prostate tumor over expressed gene 1 [Source:MGI Symbol;Acc:MGI:1933946]	84113	157.027	164.106	185.276	115.938	0.155233	0.773441	0.247497	0.555891	-0.330459	0.494915	0.0762759	0.884787
ENSMUSG00000023904	Hcfc1r1	host cell factor C1 regulator 1 (XPO1-dependent) [Source:MGI Symbol;Acc:MGI:2663619]	353502	156.882	207.579	147.322	224.875	0.473971	0.385138	-0.0477907	0.941302	0.545111	0.147203	-0.544368	0.359376
ENSMUSG00000031176	Dynlt3	dynein light chain Tctex-type 3 [Source:MGI Symbol;Acc:MGI:1914367]	67117	156.843	175.06	158.162	179.52	0.250446	0.624016	0.0498423	0.939205	0.248033	0.493747	-0.225252	0.713706
ENSMUSG00000030428	Ttyh1	tweety family member 1 [Source:MGI Symbol;Acc:MGI:1889007]	57776	156.57	171.347	165.242	132.645	0.196726	0.801868	0.108014	0.884297	-0.153671	0.752328	-0.112129	0.918049
ENSMUSG00000004897	Hdgf	hepatoma-derived growth factor [Source:MGI Symbol;Acc:MGI:1194494]	15191	156.297	212.709	151.637	215.475	0.517057	0.306393	-0.00219876	0.997479	0.502988	0.122476	-0.542347	0.346189
ENSMUSG00000071662	Polr2g	polymerase (RNA) II (DNA directed) polypeptide G [Source:MGI Symbol;Acc:MGI:1914960]	67710	156.241	171.969	135.007	175.204	0.230478	0.724839	-0.160495	0.72925	0.221466	0.581115	-0.412203	0.53167
ENSMUSG00000006333	Rps9	ribosomal protein S9 [Source:MGI Symbol;Acc:MGI:1924096]	76846	156.187	219.127	119.861	204.778	0.53694	0.406048	-0.311944	0.39333	0.432127	0.246986	-0.850868	0.19212
ENSMUSG00000052738	Suclg1	succinate-CoA ligase, GDP-forming, alpha subunit [Source:MGI Symbol;Acc:MGI:1927234]	56451	156.032	167.859	156.743	125.101	0.197146	0.678484	0.0362392	0.957467	-0.233523	0.623332	-0.186073	0.717878
ENSMUSG00000051851	Rtl8c	retrotransposon Gag like 8C [Source:MGI Symbol;Acc:MGI:1920115]	72865	155.897	114.932	132.41	160.162	-0.316951	0.486393	-0.18902	0.676634	0.0870726	0.885293	0.0987907	0.883146
ENSMUSG00000024873	Cnih2	cornichon family AMPA receptor auxiliary protein 2 [Source:MGI Symbol;Acc:MGI:1277225]	12794	155.59	43.0554	63.6695	62.3384	-1.57605	0.000271379	-1.07803	0.000391549	-1.07718	0.00798857	0.421274	0.542041
ENSMUSG00000024782	Ak3	adenylate kinase 3 [Source:MGI Symbol;Acc:MGI:1860835]	56248	155.553	197.932	210.64	158.502	0.421491	0.327268	0.436678	0.132791	0.0846494	0.891891	-0.0013184	0.998503
ENSMUSG00000013160	Atp6v0d1	ATPase, H+ transporting, lysosomal V0 subunit D1 [Source:MGI Symbol;Acc:MGI:1201778]	11972	155.546	139.764	171.097	131.009	-0.0487671	0.925377	0.162004	0.687406	-0.172236	0.661465	0.189456	0.69644
ENSMUSG00000062078	Qk	quaking [Source:MGI Symbol;Acc:MGI:97837]	19317	154.762	207.279	226.012	213.15	0.499472	0.242283	0.545359	0.0272211	0.494397	0.159502	0.0260191	0.97029
ENSMUSG00000032348	Gsta4	glutathione S-transferase, alpha 4 [Source:MGI Symbol;Acc:MGI:1309515]	14860	154.642	205.056	133.18	192.237	0.483622	0.277808	-0.15375	0.819837	0.35775	0.293356	-0.651123	0.273866
ENSMUSG00000059824	Dbp	D site albumin promoter binding protein [Source:MGI Symbol;Acc:MGI:94866]	13170	153.802	159.201	206.43	114.927	0.144939	0.762054	0.432684	0.123443	-0.329566	0.35757	0.271453	0.59295
ENSMUSG00000002102	Psmc3	proteasome (prosome, macropain) 26S subunit, ATPase 3 [Source:MGI Symbol;Acc:MGI:1098754]	19182	153.361	173.889	131.85	129.437	0.272236	0.544427	-0.173464	0.705083	-0.16967	0.703525	-0.475702	0.261466
ENSMUSG00000031950	Gabarapl2	gamma-aminobutyric acid (GABA) A receptor-associated protein-like 2 [Source:MGI Symbol;Acc:MGI:1890602]	93739	152.969	164.893	143.778	188.396	0.205783	0.699176	-0.0466845	0.942149	0.348492	0.305084	-0.276593	0.647055
ENSMUSG00000039067	Psmd7	proteasome (prosome, macropain) 26S subunit, non-ATPase, 7 [Source:MGI Symbol;Acc:MGI:1351511]	17463	152.295	177.107	142.049	158.822	0.306732	0.535706	-0.0593336	0.930673	0.113199	0.822771	-0.390117	0.480315
ENSMUSG00000046240	Hepacam	hepatocyte cell adhesion molecule [Source:MGI Symbol;Acc:MGI:1920177]	72927	152.24	184.872	205.95	156.36	0.356033	0.444743	0.434185	0.174383	0.100865	0.872077	0.0643116	0.925494
ENSMUSG00000073639	Rab18	RAB18, member RAS oncogene family [Source:MGI Symbol;Acc:MGI:102790]	19330	152.163	140.756	155.248	141.02	-0.00534844	0.993601	0.064484	0.926494	-0.0374821	0.945502	0.0469745	0.945118
ENSMUSG00000016344	Ppdpf	pancreatic progenitor cell differentiation and proliferation factor [Source:MGI Symbol;Acc:MGI:1913746]	66496	151.896	201.125	157.562	208.773	0.468281	0.4483	0.0864226	0.861596	0.495707	0.164143	-0.40954	0.576405
ENSMUSG00000033174	Mgll	monoglyceride lipase [Source:MGI Symbol;Acc:MGI:1346042]	23945	151.754	250.949	306.407	217.629	0.749366	0.178408	0.927863	0.00177533	0.543635	0.164063	0.1631	0.873736
ENSMUSG00000007097	Atp1a2	ATPase, Na+/K+ transporting, alpha 2 polypeptide [Source:MGI Symbol;Acc:MGI:88106]	98660	151.487	172.525	136.271	176.182	0.239271	0.767876	-0.0893514	0.926494	0.259666	0.623492	-0.346341	0.729732
ENSMUSG00000052889	Prkcb	protein kinase C, beta [Source:MGI Symbol;Acc:MGI:97596]	18751	151.429	62.3683	223.605	93.6803	-1.00987	0.0919016	0.505162	0.243074	-0.585567	0.10046	1.43169	0.0234043
ENSMUSG00000024997	Prdx3	peroxiredoxin 3 [Source:MGI Symbol;Acc:MGI:88034]	11757	151.183	177.17	179.074	169.925	0.31645	0.526472	0.264236	0.468132	0.222539	0.603584	-0.0750675	0.918201
ENSMUSG00000005779	Psmb4	proteasome (prosome, macropain) subunit, beta type 4 [Source:MGI Symbol;Acc:MGI:1098257]	19172	151.161	181.636	148.234	190.505	0.352704	0.493891	0.0106021	0.986935	0.380069	0.282314	-0.365533	0.545469
ENSMUSG00000016252	Atp5e	ATP synthase, H+ transporting, mitochondrial F1 complex, epsilon subunit [Source:MGI Symbol;Acc:MGI:1855697]	67126	151.113	199.115	124.195	226.048	0.463739	0.427311	-0.220929	0.61777	0.603794	0.0831124	-0.700691	0.243526
ENSMUSG00000024767	Otub1	OTU domain, ubiquitin aldehyde binding 1 [Source:MGI Symbol;Acc:MGI:2147616]	107260	150.982	132.766	146.656	133.281	-0.0744437	0.878855	-0.0058339	0.991483	-0.106337	0.804612	0.0437669	0.943386
ENSMUSG00000024665	Fads2	fatty acid desaturase 2 [Source:MGI Symbol;Acc:MGI:1930079]	56473	150.899	165.411	139.814	83.7785	0.172316	0.865681	-0.056198	0.957879	-0.639452	0.262805	-0.249336	0.83161
ENSMUSG00000006299	Aamp	angio-associated migratory protein [Source:MGI Symbol;Acc:MGI:107809]	227290	150.834	181.155	172.338	161.931	0.349432	0.384369	0.213664	0.582215	0.152715	0.757939	-0.157069	0.768849
ENSMUSG00000060126	Tpt1	tumor protein, translationally-controlled 1 [Source:MGI Symbol;Acc:MGI:104890]	22070	150.138	184.289	127.376	167.642	0.379004	0.501528	-0.181036	0.692714	0.217674	0.591627	-0.582205	0.309627
ENSMUSG00000032199	Polr2m	polymerase (RNA) II (DNA directed) polypeptide M [Source:MGI Symbol;Acc:MGI:107282]	28015	149.403	189.556	146.38	150.113	0.420338	0.388384	0.00974534	0.986604	0.0705387	0.89631	-0.436156	0.407481
ENSMUSG00000028821	Syf2	SYF2 homolog, RNA splicing factor (S. cerevisiae) [Source:MGI Symbol;Acc:MGI:1915842]	68592	149.051	176.583	134.683	185.433	0.320887	0.591222	-0.0999852	0.88756	0.34491	0.453348	-0.451126	0.452084
ENSMUSG00000025889	Snca	synuclein, alpha [Source:MGI Symbol;Acc:MGI:1277151]	20617	148.428	47.1178	106.832	109.717	-1.37744	0.00292966	-0.385857	0.380256	-0.313741	0.589515	0.963998	0.0799485
ENSMUSG00000053317	Sec61b	Sec61 beta subunit [Source:MGI Symbol;Acc:MGI:1913462]	66212	148.351	222.751	149.078	225.457	0.624333	0.285833	0.0415381	0.959458	0.620725	0.0879158	-0.603347	0.378972
ENSMUSG00000024158	Hagh	hydroxyacyl glutathione hydrolase [Source:MGI Symbol;Acc:MGI:95745]	14651	148.345	134.902	133.451	120.538	-0.0298411	0.95763	-0.109178	0.809382	-0.221109	0.580555	-0.105912	0.854464
ENSMUSG00000004936	Map2k1	mitogen-activated protein kinase kinase 1 [Source:MGI Symbol;Acc:MGI:1346866]	26395	147.617	96.8341	151.164	104.827	-0.48233	0.238726	0.0568815	0.940907	-0.403401	0.25809	0.507431	0.361934
ENSMUSG00000041126	H2afv	H2A histone family, member V [Source:MGI Symbol;Acc:MGI:1924855]	77605	147.453	159.999	152.273	185.993	0.21021	0.674763	0.0785367	0.911842	0.375148	0.347622	-0.153044	0.819615
ENSMUSG00000069744	Psmb3	proteasome (prosome, macropain) subunit, beta type 3 [Source:MGI Symbol;Acc:MGI:1347014]	26446	147.353	158.926	133.198	172.557	0.202333	0.746394	-0.101341	0.861596	0.275603	0.529627	-0.328781	0.610124
ENSMUSG00000005575	Ube2m	ubiquitin-conjugating enzyme E2M [Source:MGI Symbol;Acc:MGI:108278]	22192	147.186	185.665	132.005	161.137	0.41367	0.448383	-0.11138	0.826103	0.188711	0.641936	-0.550091	0.315098
ENSMUSG00000074637	Sox2	SRY (sex determining region Y)-box 2 [Source:MGI Symbol;Acc:MGI:98364]	20674	146.695	196.911	221.575	252.655	0.486748	0.3689	0.568816	0.0742795	0.749501	0.0945103	0.0673476	0.93801
ENSMUSG00000024962	Vegfb	vascular endothelial growth factor B [Source:MGI Symbol;Acc:MGI:106199]	22340	146.142	150.775	134.9	163.75	0.147995	0.812098	-0.0621721	0.932719	0.223381	0.690624	-0.237423	0.715687
ENSMUSG00000033917	Gde1	glycerophosphodiester phosphodiesterase 1 [Source:MGI Symbol;Acc:MGI:1891827]	56209	145.757	129.19	114.957	111.849	-0.0670435	0.915428	-0.274445	0.516679	-0.297122	0.423083	-0.238666	0.730986
ENSMUSG00000024146	Cript	cysteine-rich PDZ-binding protein [Source:MGI Symbol;Acc:MGI:1929655]	56724	145.623	183.959	150.861	160.943	0.412982	0.482764	0.0875504	0.884297	0.206847	0.646078	-0.349083	0.632501
ENSMUSG00000045128	Rpl18a	ribosomal protein L18A [Source:MGI Symbol;Acc:MGI:1924058]	76808	145.583	157.16	108.198	173.87	0.209592	0.758136	-0.350319	0.331363	0.306765	0.513377	-0.580633	0.345448
ENSMUSG00000027333	Smox	spermine oxidase [Source:MGI Symbol;Acc:MGI:2445356]	228608	145.345	183.39	159.032	153.081	0.404766	0.413609	0.141664	0.820459	0.125998	0.842303	-0.287086	0.55148
ENSMUSG00000056629	Fkbp2	FK506 binding protein 2 [Source:MGI Symbol;Acc:MGI:95542]	14227	145.161	132.362	85.5526	128.761	-0.0223209	0.971803	-0.640121	0.0440624	-0.0973593	0.861979	-0.672685	0.157063
ENSMUSG00000062070	Pgk1	phosphoglycerate kinase 1 [Source:MGI Symbol;Acc:MGI:97555]	18655	145.126	143.891	120.198	132.962	0.0876737	0.870997	-0.223905	0.55641	-0.0587329	0.904467	-0.341892	0.429617
ENSMUSG00000034424	Gcsh	glycine cleavage system protein H (aminomethyl carrier) [Source:MGI Symbol;Acc:MGI:1915383]	68133	144.883	205.51	173.542	221.611	0.566217	0.284184	0.281947	0.462283	0.644406	0.0407715	-0.309483	0.681007
ENSMUSG00000030591	Psmd8	proteasome (prosome, macropain) 26S subunit, non-ATPase, 8 [Source:MGI Symbol;Acc:MGI:1888669]	57296	143.986	174.342	135.787	130.24	0.361101	0.461952	-0.0455865	0.9432	-0.0707165	0.894549	-0.432089	0.401531
ENSMUSG00000063787	Chchd1	coiled-coil-helix-coiled-coil-helix domain containing 1 [Source:MGI Symbol;Acc:MGI:1913371]	66121	143.771	191.026	129.207	150.967	0.459528	0.507743	-0.100379	0.889488	0.128792	0.789772	-0.574507	0.46004
ENSMUSG00000004980	Hnrnpa2b1	heterogeneous nuclear ribonucleoprotein A2/B1 [Source:MGI Symbol;Acc:MGI:104819]	53379	143.417	158.227	120.58	213.288	0.237502	0.58775	-0.18682	0.748092	0.599186	0.0488542	-0.451943	0.41212
ENSMUSG00000020388	Pdlim4	PDZ and LIM domain 4 [Source:MGI Symbol;Acc:MGI:1353470]	30794	143.35	341.892	178.512	188.529	1.15008	0.0565219	0.318438	0.420125	0.415655	0.317428	-0.8845	0.223404
ENSMUSG00000025337	Sbds	SBDS ribosome maturation factor [Source:MGI Symbol;Acc:MGI:1913961]	66711	142.96	153.839	133.78	177.931	0.195201	0.73197	-0.0539123	0.947262	0.351653	0.393755	-0.276279	0.653309
ENSMUSG00000042712	Tceal9	transcription elongation factor A like 9 [Source:MGI Symbol;Acc:MGI:109567]	22381	142.795	180.705	113.507	208.644	0.417877	0.445227	-0.256931	0.614414	0.570708	0.0868037	-0.692376	0.257333
ENSMUSG00000037747	Phyhipl	phytanoyl-CoA hydroxylase interacting protein-like [Source:MGI Symbol;Acc:MGI:1918161]	70911	142.728	153.144	170.913	133.17	0.190821	0.712175	0.268239	0.488163	-0.0323159	0.958057	0.0606738	0.918201
ENSMUSG00000090247	Bloc1s1	biogenesis of lysosomal organelles complex-1, subunit 1 [Source:MGI Symbol;Acc:MGI:1195276]	14533	142.55	164.048	111.373	181.051	0.288463	0.633353	-0.296095	0.395571	0.386826	0.329109	-0.602829	0.299888
ENSMUSG00000001525	Tubb5	tubulin, beta 5 class I [Source:MGI Symbol;Acc:MGI:107812]	22154	142.023	105.61	149.869	112.864	-0.297956	0.570629	0.101065	0.844441	-0.255026	0.507775	0.374655	0.520136
ENSMUSG00000024640	Psat1	phosphoserine aminotransferase 1 [Source:MGI Symbol;Acc:MGI:2183441]	107272	141.7	148.199	173.489	117.01	0.159835	0.748157	0.302949	0.429696	-0.186374	0.727196	0.12877	0.83161
ENSMUSG00000020149	Rab1a	RAB1A, member RAS oncogene family [Source:MGI Symbol;Acc:MGI:97842]	19324	141.201	169.367	168.346	155.865	0.353369	0.392229	0.273601	0.408806	0.196795	0.637108	-0.0995981	0.878717
ENSMUSG00000015994	Fnta	farnesyltransferase, CAAX box, alpha [Source:MGI Symbol;Acc:MGI:104683]	14272	141.105	176.187	186.877	158.752	0.403186	0.336731	0.414429	0.112755	0.218619	0.646543	-0.00952666	0.987829
ENSMUSG00000091537	Tma7	translational machinery associated 7 [Source:MGI Symbol;Acc:MGI:1913417]	66167	140.762	164.324	107.332	185.166	0.302151	0.676775	-0.314545	0.447955	0.426511	0.336541	-0.630287	0.370702
ENSMUSG00000006476	Nsmf	NMDA receptor synaptonuclear signaling and neuronal migration factor [Source:MGI Symbol;Acc:MGI:1861755]	56876	140.674	81.387	84.0952	59.9129	-0.65686	0.0565355	-0.651505	0.0150847	-1.10306	4.57782e-06	-0.0446275	0.955582
ENSMUSG00000031848	Lsm4	LSM4 homolog, U6 small nuclear RNA and mRNA degradation associated [Source:MGI Symbol;Acc:MGI:1354692]	50783	140.633	204.896	115.181	186.947	0.590123	0.312559	-0.223284	0.651796	0.44425	0.231902	-0.826696	0.177686
ENSMUSG00000022540	Rogdi	rogdi homolog [Source:MGI Symbol;Acc:MGI:1913299]	66049	140.543	103.99	88.8086	104.828	-0.313577	0.53833	-0.576173	0.0509356	-0.333407	0.397907	-0.304861	0.575083
ENSMUSG00000028419	Chmp5	charged multivesicular body protein 5 [Source:MGI Symbol;Acc:MGI:1924209]	76959	140.438	173.463	174.659	175.322	0.389183	0.431605	0.331102	0.295171	0.355094	0.343946	-0.0823678	0.915222
ENSMUSG00000028675	Pnrc2	proline-rich nuclear receptor coactivator 2 [Source:MGI Symbol;Acc:MGI:106512]	52830	140.059	176.49	192.973	248.473	0.406799	0.407484	0.452167	0.203213	0.799842	0.0521098	0.0364692	0.965909
ENSMUSG00000041889	Shisa4	shisa family member 4 [Source:MGI Symbol;Acc:MGI:1924802]	77552	139.539	118.444	117.454	138.15	-0.12076	0.813671	-0.185125	0.718475	0.0601432	0.91706	-0.0985638	0.889673
ENSMUSG00000033059	Pygb	brain glycogen phosphorylase [Source:MGI Symbol;Acc:MGI:97828]	110078	139.452	154.16	192.301	136.626	0.219032	0.740094	0.464911	0.119122	0.0433454	0.946361	0.215062	0.780443
ENSMUSG00000029838	Ptn	pleiotrophin [Source:MGI Symbol;Acc:MGI:97804]	19242	139.07	156.262	184.3	194.359	0.261925	0.543654	0.375896	0.522678	0.519608	0.0847239	0.135755	0.891525
ENSMUSG00000025630	Hprt	hypoxanthine guanine phosphoribosyl transferase [Source:MGI Symbol;Acc:MGI:96217]	15452	138.985	129.794	96.8067	149.15	0.00953466	0.987891	-0.423387	0.352305	0.139216	0.819544	-0.477188	0.451556
ENSMUSG00000030884	Uqcrc2	ubiquinol cytochrome c reductase core protein 2 [Source:MGI Symbol;Acc:MGI:1914253]	67003	138.79	126.76	144.571	108.358	-0.0287846	0.960838	0.0857686	0.872452	-0.266784	0.534036	0.0923937	0.876096
ENSMUSG00000044502	Bod1	biorientation of chromosomes in cell division 1 [Source:MGI Symbol;Acc:MGI:1916806]	69556	138.751	141.058	113.718	137.652	0.12536	0.838642	-0.231035	0.522106	0.0600229	0.903654	-0.382288	0.466776
ENSMUSG00000004096	Cwc15	CWC15 spliceosome-associated protein [Source:MGI Symbol;Acc:MGI:1913320]	66070	138.678	167.282	137.681	184.402	0.357894	0.458854	0.0267459	0.971925	0.450332	0.22262	-0.351851	0.562116
ENSMUSG00000019158	Tmem160	transmembrane protein 160 [Source:MGI Symbol;Acc:MGI:1916344]	69094	137.908	184.575	103.308	180.442	0.486623	0.384369	-0.336386	0.435446	0.416879	0.314495	-0.85199	0.102143
ENSMUSG00000027574	Nkain4	Na+/K+ transporting ATPase interacting 4 [Source:MGI Symbol;Acc:MGI:1915372]	58237	137.889	115.214	104.988	116.648	-0.149939	0.842184	-0.29833	0.597013	-0.157133	0.745392	-0.184365	0.856263
ENSMUSG00000062397	Zfp706	zinc finger protein 706 [Source:MGI Symbol;Acc:MGI:1915286]	68036	137.566	146.681	138.806	128.067	0.190441	0.688298	0.0462301	0.939785	-0.0315403	0.952657	-0.169202	0.758016
ENSMUSG00000039197	Adk	adenosine kinase [Source:MGI Symbol;Acc:MGI:87930]	11534	137.33	132.036	164.134	119.186	0.035328	0.960838	0.260926	0.579127	-0.121595	0.849208	0.213849	0.715515
ENSMUSG00000030541	Idh2	isocitrate dehydrogenase 2 (NADP+), mitochondrial [Source:MGI Symbol;Acc:MGI:96414]	269951	136.971	209.457	185.972	129.194	0.672001	0.0771372	0.440518	0.161394	-0.0125613	0.986623	-0.244396	0.685166
ENSMUSG00000022400	Rbx1	ring-box 1 [Source:MGI Symbol;Acc:MGI:1891829]	56438	136.941	161.323	127.546	157.029	0.321475	0.577584	-0.0592882	0.926693	0.252213	0.522817	-0.403645	0.526806
ENSMUSG00000024038	Ndufv3	NADH dehydrogenase (ubiquinone) flavoprotein 3 [Source:MGI Symbol;Acc:MGI:1890894]	78330	136.873	173.649	110.323	181.904	0.422679	0.399388	-0.250041	0.538222	0.452749	0.185815	-0.694404	0.166788
ENSMUSG00000025351	Cd63	CD63 antigen [Source:MGI Symbol;Acc:MGI:99529]	12512	136.806	210.787	102.002	143.342	0.690123	0.0639376	-0.316191	0.582515	0.120763	0.786222	-1.01298	0.0604595
ENSMUSG00000003970	Rpl8	ribosomal protein L8 [Source:MGI Symbol;Acc:MGI:1350927]	26961	136.718	191.088	124.217	191.616	0.537453	0.380937	-0.086167	0.897373	0.523077	0.144295	-0.63801	0.359308
ENSMUSG00000042745	Id1	inhibitor of DNA binding 1 [Source:MGI Symbol;Acc:MGI:96396]	15901	136.216	213.81	147.653	235.98	0.685229	0.227202	0.136811	0.824025	0.779272	0.0369123	-0.564345	0.435204
ENSMUSG00000029621	Arpc1a	actin related protein 2/3 complex, subunit 1A [Source:MGI Symbol;Acc:MGI:1928896]	56443	136.133	83.2297	133.285	106.325	-0.570967	0.114734	0.00445041	0.994064	-0.269737	0.48104	0.545261	0.248428
ENSMUSG00000031980	Agt	angiotensinogen (serpin peptidase inhibitor, clade A, member 8) [Source:MGI Symbol;Acc:MGI:87963]	11606	136.048	145.588	15.7862	23.1007	0.127943	0.913506	-2.4293	1.4642e-15	-2.09744	1.86711e-08	-2.48686	4.74323e-05
ENSMUSG00000032320	Rcn2	reticulocalbin 2 [Source:MGI Symbol;Acc:MGI:1349765]	26611	135.268	126.468	122.034	119.035	-0.00203633	0.998266	-0.0925893	0.902747	-0.113104	0.797987	-0.117961	0.899853
ENSMUSG00000002379	Ndufa11	NADH dehydrogenase (ubiquinone) 1 alpha subcomplex 11 [Source:MGI Symbol;Acc:MGI:1917125]	69875	135.222	169.866	100.279	175.764	0.406419	0.430066	-0.361823	0.293854	0.415082	0.285373	-0.794906	0.0811444
ENSMUSG00000033423	Eri3	exoribonuclease 3 [Source:MGI Symbol;Acc:MGI:2153887]	140546	135.034	136.838	144.182	112.624	0.11797	0.825098	0.120585	0.807757	-0.18433	0.677718	-0.0199299	0.972827
ENSMUSG00000021087	Rtn1	reticulon 1 [Source:MGI Symbol;Acc:MGI:1933947]	104001	134.442	60.725	101.328	97.2887	-0.90417	0.131764	-0.326729	0.526033	-0.367425	0.450173	0.537698	0.546762
ENSMUSG00000060240	Cend1	cell cycle exit and neuronal differentiation 1 [Source:MGI Symbol;Acc:MGI:1929898]	57754	134.348	119.564	113.117	126.503	-0.0531334	0.929014	-0.199818	0.565875	-0.0218102	0.969075	-0.172019	0.771983
ENSMUSG00000014606	Slc25a11	solute carrier family 25 (mitochondrial carrier oxoglutarate carrier), member 11 [Source:MGI Symbol;Acc:MGI:1915113]	67863	134.225	140.542	156.87	123.059	0.165194	0.724833	0.249406	0.409956	-0.0532748	0.927303	0.0615324	0.919644
ENSMUSG00000001100	Poldip2	polymerase (DNA-directed), delta interacting protein 2 [Source:MGI Symbol;Acc:MGI:1915061]	67811	134.222	128.425	120.66	112.284	0.0384214	0.95018	-0.111422	0.794211	-0.169178	0.729813	-0.173756	0.772416
ENSMUSG00000031422	Morf4l2	mortality factor 4 like 2 [Source:MGI Symbol;Acc:MGI:1927167]	56397	133.958	111.905	96.1042	128.115	-0.148769	0.731768	-0.41432	0.152254	-0.0043031	0.993635	-0.300661	0.54217
ENSMUSG00000030417	Pdcd5	programmed cell death 5 [Source:MGI Symbol;Acc:MGI:1913538]	56330	133.557	201.42	110.204	200.928	0.634334	0.272822	-0.21366	0.657364	0.611873	0.0800703	-0.862607	0.147855
ENSMUSG00000037032	Apbb1	amyloid beta (A4) precursor protein-binding, family B, member 1 [Source:MGI Symbol;Acc:MGI:107765]	11785	133.526	82.5294	137.636	74.2531	-0.549333	0.290685	0.0659283	0.923768	-0.729788	0.0323697	0.587684	0.327036
ENSMUSG00000030751	Psma1	proteasome (prosome, macropain) subunit, alpha type 1 [Source:MGI Symbol;Acc:MGI:1347005]	26440	133.143	159.764	156.655	134.813	0.347273	0.503836	0.248199	0.548499	0.0781876	0.872565	-0.119792	0.877331
ENSMUSG00000045573	Penk	preproenkephalin [Source:MGI Symbol;Acc:MGI:104629]	18619	132.975	66.6757	230.291	147.332	-0.769445	0.175843	0.396956	0.633201	0.0994718	0.924441	1.3973	0.0210261
ENSMUSG00000033863	Klf9	Kruppel-like factor 9 [Source:MGI Symbol;Acc:MGI:1333856]	16601	132.806	96.4808	130.708	106.775	-0.339402	0.461934	0.015033	0.981599	-0.228751	0.540002	0.330117	0.515523
ENSMUSG00000010607	Pigyl	phosphatidylinositol glycan anchor biosynthesis, class Y-like [Source:MGI Symbol;Acc:MGI:1913518]	66268	132.749	147.25	108.3	161.913	0.235921	0.730859	-0.225623	0.6747	0.324987	0.473966	-0.486412	0.478935
ENSMUSG00000067274	Rplp0	ribosomal protein, large, P0 [Source:MGI Symbol;Acc:MGI:1927636]	11837	132.689	182.017	107.496	138.605	0.513275	0.413659	-0.252219	0.40343	0.125893	0.763194	-0.77232	0.216149
ENSMUSG00000038803	Ost4	oligosaccharyltransferase complex subunit 4 (non-catalytic) [Source:MGI Symbol;Acc:MGI:1914945]	67695	132.658	168.537	116.751	206.147	0.404362	0.576154	-0.131556	0.799996	0.641653	0.127328	-0.548464	0.482402
ENSMUSG00000039680	Mrps6	mitochondrial ribosomal protein S6 [Source:MGI Symbol;Acc:MGI:2153111]	121022	132.195	514.502	87.6388	200.553	1.56593	0.0217742	-0.506434	0.0930798	0.631126	0.0273153	-1.96907	0.00326862
ENSMUSG00000049086	Bmyc	brain expressed myelocytomatosis oncogene [Source:MGI Symbol;Acc:MGI:88184]	107771	131.862	126.046	154.572	180.965	0.0432792	0.948738	0.24907	0.557311	0.477706	0.304147	0.184643	0.787426
ENSMUSG00000028194	Ddah1	dimethylarginine dimethylaminohydrolase 1 [Source:MGI Symbol;Acc:MGI:1916469]	69219	131.775	217.358	261.169	225.428	0.773259	0.0646803	0.946969	1.58634e-05	0.771665	0.033184	0.155163	0.830921
ENSMUSG00000038274	Fau	Finkel-Biskis-Reilly murine sarcoma virus (FBR-MuSV) ubiquitously expressed (fox derived) [Source:MGI Symbol;Acc:MGI:102547]	14109	131.646	194.944	110.302	229.776	0.613528	0.282623	-0.196051	0.685629	0.780811	0.0556226	-0.822501	0.172909
ENSMUSG00000050953	Gja1	gap junction protein, alpha 1 [Source:MGI Symbol;Acc:MGI:95713]	14609	131.377	154.618	126.483	95.8624	0.253854	0.7895	-0.00901002	0.992826	-0.334803	0.536379	-0.282404	0.804809
ENSMUSG00000001025	S100a6	S100 calcium binding protein A6 (calcyclin) [Source:MGI Symbol;Acc:MGI:1339467]	20200	130.565	534.091	163.698	329.026	1.12412	0.214923	0.341466	0.32503	1.24682	0.000484558	-1.27898	0.137934
ENSMUSG00000036181	Hist1h1c	histone cluster 1, H1c [Source:MGI Symbol;Acc:MGI:1931526]	50708	130.146	148.433	111.859	170.856	0.270198	0.60612	-0.173765	0.691331	0.422469	0.277109	-0.471992	0.327286
ENSMUSG00000019194	Scn1b	sodium channel, voltage-gated, type I, beta [Source:MGI Symbol;Acc:MGI:98247]	20266	129.766	88.051	84.4572	86.618	-0.427323	0.31709	-0.502422	0.256246	-0.447377	0.393723	-0.146822	0.869614
ENSMUSG00000003199	Mpnd	MPN domain containing [Source:MGI Symbol;Acc:MGI:1915297]	68047	129.754	189.185	132.996	110.712	0.608007	0.18681	0.0650195	0.917233	-0.152128	0.743619	-0.572122	0.243907
ENSMUSG00000054405	Dnajc8	DnaJ heat shock protein family (Hsp40) member C8 [Source:MGI Symbol;Acc:MGI:1915848]	68598	129.564	148.072	126.304	154.686	0.279806	0.605941	-0.00136009	0.99887	0.300607	0.432982	-0.305802	0.618863
ENSMUSG00000028470	Hint2	histidine triad nucleotide binding protein 2 [Source:MGI Symbol;Acc:MGI:1916167]	68917	129.437	166.461	94.2839	196.659	0.429637	0.448383	-0.3833	0.304159	0.604655	0.133388	-0.850218	0.0605662
ENSMUSG00000031532	Saraf	store-operated calcium entry-associated regulatory factor [Source:MGI Symbol;Acc:MGI:1915137]	67887	129.377	113.993	107.525	88.8828	-0.082359	0.926087	-0.196648	0.755286	-0.441046	0.299344	-0.139359	0.893655
ENSMUSG00000002010	Idh3g	isocitrate dehydrogenase 3 (NAD+), gamma [Source:MGI Symbol;Acc:MGI:1099463]	15929	128.986	134.069	141.516	109.082	0.15292	0.73296	0.156022	0.719064	-0.157585	0.757725	-0.0171459	0.978985
ENSMUSG00000027952	Pmvk	phosphomevalonate kinase [Source:MGI Symbol;Acc:MGI:1915853]	68603	128.469	174.613	136.507	141.572	0.497162	0.412742	0.110598	0.884297	0.190803	0.704017	-0.402579	0.605217
ENSMUSG00000025151	Maged1	melanoma antigen, family D, 1 [Source:MGI Symbol;Acc:MGI:1930187]	94275	128.278	75.2476	99.1794	68.6461	-0.599523	0.327505	-0.310093	0.47722	-0.769559	0.0274224	0.273596	0.751361
ENSMUSG00000022553	Maf1	MAF1 homolog, negative regulator of RNA polymerase III [Source:MGI Symbol;Acc:MGI:1916127]	68877	128.269	131.209	155.883	112.38	0.131314	0.783439	0.297081	0.329346	-0.111591	0.831368	0.147204	0.768245
ENSMUSG00000090841	Myl6	myosin, light polypeptide 6, alkali, smooth muscle and non-muscle [Source:MGI Symbol;Acc:MGI:109318]	17904	128.226	191.934	97.2676	175.87	0.617349	0.32506	-0.326636	0.382741	0.490796	0.180092	-0.948754	0.124924
ENSMUSG00000022055	Nefl	neurofilament, light polypeptide [Source:MGI Symbol;Acc:MGI:97313]	18039	128.03	41.0233	81.0962	78.4995	-1.35181	0.00756655	-0.557415	0.123443	-0.559254	0.25754	0.756348	0.315268
ENSMUSG00000022490	Ppp1r1a	protein phosphatase 1, regulatory (inhibitor) subunit 1A [Source:MGI Symbol;Acc:MGI:1889595]	58200	127.745	132.838	86.2911	116.431	0.152791	0.850175	-0.47932	0.15715	-0.0471792	0.947248	-0.649018	0.32204
ENSMUSG00000036880	Acaa2	acetyl-Coenzyme A acyltransferase 2 (mitochondrial 3-oxoacyl-Coenzyme A thiolase) [Source:MGI Symbol;Acc:MGI:1098623]	52538	127.528	173.423	161.166	128.3	0.514303	0.21239	0.351903	0.285106	0.0641335	0.921741	-0.180462	0.784029
ENSMUSG00000021241	Isca2	iron-sulfur cluster assembly 2 [Source:MGI Symbol;Acc:MGI:1921566]	74316	127.281	151.764	125.62	157.411	0.332713	0.57796	0.0201452	0.978641	0.348392	0.451609	-0.337003	0.625356
ENSMUSG00000004610	Etfb	electron transferring flavoprotein, beta polypeptide [Source:MGI Symbol;Acc:MGI:106098]	110826	127.025	170.982	105.972	192.886	0.507189	0.233245	-0.201781	0.677985	0.625755	0.0705078	-0.733583	0.105723
ENSMUSG00000063802	Hspbp1	HSPA (heat shock 70kDa) binding protein, cytoplasmic cochaperone 1 [Source:MGI Symbol;Acc:MGI:1913495]	66245	126.997	136.904	114.694	105.226	0.200826	0.765822	-0.107276	0.844441	-0.198361	0.674868	-0.331168	0.631044
ENSMUSG00000036860	Mrpl55	mitochondrial ribosomal protein L55 [Source:MGI Symbol;Acc:MGI:1914462]	67212	126.983	146.237	113.236	140.776	0.290017	0.630598	-0.116248	0.837893	0.20491	0.64962	-0.43126	0.489807
ENSMUSG00000048978	Nrsn1	neurensin 1 [Source:MGI Symbol;Acc:MGI:894662]	22360	126.791	26.851	57.2313	39.9804	-1.80471	0.000593277	-0.916521	0.0111828	-1.28895	0.00530867	0.846991	0.238848
ENSMUSG00000057897	Camk2b	calcium/calmodulin-dependent protein kinase II, beta [Source:MGI Symbol;Acc:MGI:88257]	12323	126.629	38.1264	125.011	58.2836	-1.37542	0.0167837	0.00359442	0.997357	-0.933759	0.0203798	1.2845	0.0724709
ENSMUSG00000058833	Rex1bd	required for excision 1-B domain containing [Source:MGI Symbol;Acc:MGI:1913712]	66462	126.494	180.947	114.326	191.203	0.563077	0.364292	-0.0971782	0.861465	0.603175	0.169949	-0.679531	0.306107
ENSMUSG00000020671	Rab10	RAB10, member RAS oncogene family [Source:MGI Symbol;Acc:MGI:105066]	19325	126.425	141.821	159.685	153.78	0.257416	0.547106	0.351868	0.197141	0.327665	0.388533	0.0745529	0.897022
ENSMUSG00000022110	Sucla2	succinate-Coenzyme A ligase, ADP-forming, beta subunit [Source:MGI Symbol;Acc:MGI:1306775]	20916	126.159	114.069	114.026	98.2461	-0.0437927	0.942017	-0.106523	0.865365	-0.277723	0.534911	-0.0895928	0.906031
ENSMUSG00000022428	Cby1	chibby family member 1, beta catenin antagonist [Source:MGI Symbol;Acc:MGI:1920989]	73739	125.974	162.614	135.577	167.602	0.442877	0.4024	0.133919	0.776375	0.448541	0.238868	-0.335137	0.602733
ENSMUSG00000053768	Chchd3	coiled-coil-helix-coiled-coil-helix domain containing 3 [Source:MGI Symbol;Acc:MGI:1913325]	66075	125.961	128.359	107.717	102.734	0.12321	0.835942	-0.170976	0.752935	-0.211881	0.619814	-0.322838	0.586458
ENSMUSG00000039217	Il18	interleukin 18 [Source:MGI Symbol;Acc:MGI:107936]	16173	125.888	158.109	203.132	150.074	0.406609	0.43824	0.667756	0.0162601	0.30034	0.512998	0.245775	0.744966
ENSMUSG00000062380	Tubb3	tubulin, beta 3 class III [Source:MGI Symbol;Acc:MGI:107813]	22152	125.62	53.1655	90.6557	66.444	-1.00072	0.0639698	-0.391801	0.372007	-0.720845	0.173007	0.570533	0.481062
ENSMUSG00000029310	Nudt9	nudix (nucleoside diphosphate linked moiety X)-type motif 9 [Source:MGI Symbol;Acc:MGI:1921417]	74167	125.53	149.735	123.363	114.609	0.34124	0.43824	0.0123995	0.986604	-0.0597712	0.910712	-0.352509	0.497795
ENSMUSG00000032184	Lysmd2	LysM, putative peptidoglycan-binding, domain containing 2 [Source:MGI Symbol;Acc:MGI:1917332]	70082	125.307	144.721	127.356	164.329	0.293409	0.610834	0.0567485	0.937196	0.427	0.276868	-0.261144	0.708518
ENSMUSG00000027533	Fabp5	fatty acid binding protein 5, epidermal [Source:MGI Symbol;Acc:MGI:101790]	16592	125.095	184.654	135.798	125.071	0.592873	0.369255	0.148886	0.755286	0.0665059	0.901339	-0.474405	0.562125
ENSMUSG00000029059	Fam213b	family with sequence similarity 213, member B [Source:MGI Symbol;Acc:MGI:1913719]	66469	125.022	79.8662	67.0915	77.0214	-0.503067	0.234709	-0.805375	7.3527e-05	-0.574429	0.133422	-0.333118	0.512578
ENSMUSG00000006095	Tbcb	tubulin folding cofactor B [Source:MGI Symbol;Acc:MGI:1913661]	66411	125.002	183.571	124.169	160.486	0.594125	0.328632	0.0257048	0.971915	0.400379	0.242688	-0.592192	0.394547
ENSMUSG00000030342	Cd9	CD9 antigen [Source:MGI Symbol;Acc:MGI:88348]	12527	124.755	249.534	101.701	150.994	0.965556	0.105463	-0.215977	0.701415	0.306324	0.488599	-1.17955	0.0659109
ENSMUSG00000022044	Stmn4	stathmin-like 4 [Source:MGI Symbol;Acc:MGI:1931224]	56471	124.52	67.5677	75.8759	123.277	-0.693393	0.202152	-0.612994	0.0551355	0.0276664	0.973301	0.0543894	0.960964
ENSMUSG00000001313	Rnd2	Rho family GTPase 2 [Source:MGI Symbol;Acc:MGI:1338755]	11858	124.187	133.568	113.282	104.247	0.205265	0.710089	-0.083585	0.88409	-0.167306	0.695389	-0.312962	0.610655
ENSMUSG00000029538	Srsf9	serine/arginine-rich splicing factor 9 [Source:MGI Symbol;Acc:MGI:104896]	108014	124.014	157.087	121.754	169.828	0.419912	0.415469	0.0119668	0.986662	0.48586	0.194523	-0.436211	0.413764
ENSMUSG00000020265	Sumo3	small ubiquitin-like modifier 3 [Source:MGI Symbol;Acc:MGI:1336201]	20610	123.552	154.585	117.422	141.976	0.406439	0.410529	-0.0294536	0.966337	0.253819	0.461945	-0.45892	0.405219
ENSMUSG00000028669	Pithd1	PITH (C-terminal proteasome-interacting domain of thioredoxin-like) domain containing 1 [Source:MGI Symbol;Acc:MGI:1913443]	66193	123.429	156.662	124.456	120.057	0.415079	0.496908	0.0423033	0.949291	0.024924	0.963308	-0.399027	0.566195
ENSMUSG00000022234	Cct5	chaperonin containing Tcp1, subunit 5 (epsilon) [Source:MGI Symbol;Acc:MGI:107185]	12465	123.287	102.288	100.564	71.9214	-0.158291	0.737979	-0.240856	0.576876	-0.638969	0.147363	-0.11564	0.859048
ENSMUSG00000017831	Rab5a	RAB5A, member RAS oncogene family [Source:MGI Symbol;Acc:MGI:105926]	271457	122.874	125.967	149.234	120.883	0.129097	0.815054	0.294788	0.353185	0.0347886	0.957858	0.144978	0.810808
ENSMUSG00000075702	Selenom	selenoprotein M [Source:MGI Symbol;Acc:MGI:2149786]	114679	122.772	111.919	96.4365	135.53	-0.023701	0.974754	-0.278164	0.54812	0.192315	0.7228	-0.289515	0.641992
ENSMUSG00000009079	Ewsr1	Ewing sarcoma breakpoint region 1 [Source:MGI Symbol;Acc:MGI:99960]	14030	122.746	88.1632	99.0292	82.1007	-0.358293	0.430134	-0.257004	0.515729	-0.485956	0.177168	0.0711452	0.915415
ENSMUSG00000032301	Psma4	proteasome (prosome, macropain) subunit, alpha type 4 [Source:MGI Symbol;Acc:MGI:1347060]	26441	122.739	141.461	128.691	153.425	0.294814	0.612059	0.101439	0.832065	0.371002	0.274982	-0.219779	0.768849
ENSMUSG00000022186	Oxct1	3-oxoacid CoA transferase 1 [Source:MGI Symbol;Acc:MGI:1914291]	67041	122.654	112.794	137.712	129.393	-0.0164368	0.980093	0.197293	0.56384	0.144647	0.744673	0.18816	0.747676
ENSMUSG00000030538	Cib1	calcium and integrin binding 1 (calmyrin) [Source:MGI Symbol;Acc:MGI:1344418]	23991	122.637	182.009	121.388	175.455	0.612121	0.275752	0.0176679	0.982119	0.533514	0.194439	-0.62163	0.308458
ENSMUSG00000020390	Ube2b	ubiquitin-conjugating enzyme E2B [Source:MGI Symbol;Acc:MGI:102944]	22210	122.365	117.763	124.368	139.089	0.0510475	0.926602	0.059539	0.926494	0.241376	0.509132	-0.0150887	0.981645
ENSMUSG00000026426	Arl8a	ADP-ribosylation factor-like 8A [Source:MGI Symbol;Acc:MGI:1915974]	68724	122.364	149.402	148.456	154.46	0.381512	0.282061	0.300861	0.352691	0.386095	0.272448	-0.0980192	0.866967
ENSMUSG00000029064	Gnb1	guanine nucleotide binding protein (G protein), beta 1 [Source:MGI Symbol;Acc:MGI:95781]	14688	122.246	152.639	154.628	142.332	0.403229	0.448261	0.357875	0.169322	0.272786	0.452775	-0.0779491	0.922535
ENSMUSG00000025260	Hsd17b10	hydroxysteroid (17-beta) dehydrogenase 10 [Source:MGI Symbol;Acc:MGI:1333871]	15108	122	154.989	117.26	133.918	0.424032	0.376007	-0.0196991	0.977806	0.190252	0.695889	-0.468504	0.367666
ENSMUSG00000107002	0610012G03Rik	RIKEN cDNA 0610012G03 gene [Source:MGI Symbol;Acc:MGI:1913301]		121.835	136.757	106.783	135.41	0.254245	0.692534	-0.1368	0.81213	0.208274	0.679077	-0.416423	0.525575
ENSMUSG00000021508	Cxcl14	chemokine (C-X-C motif) ligand 14 [Source:MGI Symbol;Acc:MGI:1888514]	57266	121.356	122.542	156.618	131.188	0.0977098	0.897467	0.351883	0.524694	0.171564	0.774315	0.243352	0.796724
ENSMUSG00000035585	Tsen34	tRNA splicing endonuclease subunit 34 [Source:MGI Symbol;Acc:MGI:1913328]	66078	120.946	141.792	128.068	156.009	0.319672	0.471133	0.11167	0.820459	0.408153	0.275136	-0.23197	0.667534
ENSMUSG00000070319	Eif3g	eukaryotic translation initiation factor 3, subunit G [Source:MGI Symbol;Acc:MGI:1858258]	53356	120.875	168.463	124.05	148.144	0.545507	0.251266	0.0665698	0.925914	0.334563	0.380959	-0.503111	0.354329
ENSMUSG00000060143	Gm10076	predicted gene 10076 [Source:MGI Symbol;Acc:MGI:3704451]		120.694	179.474	74.6123	170.988	0.582863	0.444652	-0.561798	0.134245	0.514339	0.29311	-1.13484	0.0971793
ENSMUSG00000021607	Mrpl36	mitochondrial ribosomal protein L36 [Source:MGI Symbol;Acc:MGI:2137228]	94066	120.442	156.589	110.219	150.16	0.442832	0.473874	-0.0781558	0.91552	0.361314	0.364747	-0.539774	0.436936
ENSMUSG00000028923	Necap2	NECAP endocytosis associated 2 [Source:MGI Symbol;Acc:MGI:1913397]	66147	120.436	157.809	136.615	141.259	0.455351	0.368409	0.191667	0.718475	0.266656	0.594777	-0.28969	0.573697
ENSMUSG00000022476	Polr3h	polymerase (RNA) III (DNA directed) polypeptide H [Source:MGI Symbol;Acc:MGI:1926179]	78929	120.288	149.504	140.556	132.591	0.395748	0.362316	0.243822	0.573139	0.197472	0.732209	-0.168211	0.797405
ENSMUSG00000068923	Syt11	synaptotagmin XI [Source:MGI Symbol;Acc:MGI:1859547]	229521	120.228	82.1307	103.656	94.3945	-0.398706	0.577219	-0.159079	0.800324	-0.2718	0.515276	0.213298	0.837607
ENSMUSG00000003038	Hmgn2	high mobility group nucleosomal binding domain 2 [Source:MGI Symbol;Acc:MGI:96136]	15331	120.191	133.837	111.045	174.304	0.246499	0.653656	-0.0740201	0.898731	0.563934	0.112066	-0.344269	0.561883
ENSMUSG00000019877	Serinc1	serine incorporator 1 [Source:MGI Symbol;Acc:MGI:1926228]	56442	119.954	81.6568	99.7905	71.5563	-0.388604	0.634507	-0.211213	0.671199	-0.605547	0.212812	0.170658	0.881058
ENSMUSG00000028982	Slc25a33	solute carrier family 25, member 33 [Source:MGI Symbol;Acc:MGI:1917806]	70556	119.429	135.606	129.379	92.1936	0.270735	0.526934	0.140723	0.758799	-0.27876	0.576342	-0.153891	0.76261
ENSMUSG00000036748	Cuedc2	CUE domain containing 2 [Source:MGI Symbol;Acc:MGI:1914366]	67116	119.357	98.3044	96.4312	110.217	-0.160513	0.780255	-0.252202	0.530054	-0.039357	0.947246	-0.120205	0.860237
ENSMUSG00000025508	Rplp2	ribosomal protein, large P2 [Source:MGI Symbol;Acc:MGI:1914436]	67186	119.336	163.41	101.471	210.933	0.512237	0.400825	-0.170126	0.756557	0.807965	0.0357578	-0.696678	0.29198
ENSMUSG00000059119	Nap1l4	nucleosome assembly protein 1-like 4 [Source:MGI Symbol;Acc:MGI:1316687]	17955	119.278	129.43	122.162	105.856	0.206733	0.667461	0.0650069	0.927391	-0.0982873	0.873297	-0.164697	0.782102
ENSMUSG00000026150	Mff	mitochondrial fission factor [Source:MGI Symbol;Acc:MGI:1922984]	75734	119.231	123.747	129.675	109.749	0.152021	0.736655	0.149231	0.713645	-0.0494686	0.929261	-0.0256096	0.966694
ENSMUSG00000029918	Mrps33	mitochondrial ribosomal protein S33 [Source:MGI Symbol;Acc:MGI:1338046]	14548	119.189	131.599	96.3537	157.567	0.230718	0.728916	-0.240719	0.61786	0.435323	0.272702	-0.493826	0.454073
ENSMUSG00000000567	Sox9	SRY (sex determining region Y)-box 9 [Source:MGI Symbol;Acc:MGI:98371]	20682	118.989	170.555	197.488	156.267	0.56852	0.258077	0.666808	0.0557436	0.397749	0.459441	0.113994	0.85458
ENSMUSG00000022132	Cldn10	claudin 10 [Source:MGI Symbol;Acc:MGI:1913101]	58187	118.709	98.4646	108.029	87.7933	-0.157339	0.861178	-0.0772492	0.934221	-0.321562	0.523697	0.0514594	0.966694
ENSMUSG00000010663	Fads1	fatty acid desaturase 1 [Source:MGI Symbol;Acc:MGI:1923517]	76267	118.424	116.863	133.033	90.8065	0.0650952	0.939743	0.180437	0.811498	-0.281691	0.558662	0.0956543	0.933087
ENSMUSG00000052459	Atp6v1a	ATPase, H+ transporting, lysosomal V1 subunit A [Source:MGI Symbol;Acc:MGI:1201780]	11964	118.148	63.422	95.6359	91.9003	-0.703625	0.250864	-0.251963	0.548135	-0.265356	0.619491	0.438174	0.589816
ENSMUSG00000028998	Tomm7	translocase of outer mitochondrial membrane 7 [Source:MGI Symbol;Acc:MGI:1913419]	66169	117.805	166.905	80.9157	193.239	0.549947	0.370901	-0.441512	0.255844	0.715408	0.0694391	-1.00175	0.0866632
ENSMUSG00000016946	Kctd5	potassium channel tetramerisation domain containing 5 [Source:MGI Symbol;Acc:MGI:1916509]	69259	117.799	137.804	137.031	124.516	0.303531	0.586799	0.225043	0.643379	0.127474	0.850884	-0.0995848	0.879154
ENSMUSG00000040055	Gjb6	gap junction protein, beta 6 [Source:MGI Symbol;Acc:MGI:107588]	14623	117.652	127.665	101.707	71.947	0.171471	0.84776	-0.136059	0.878106	-0.552024	0.269865	-0.33278	0.743001
ENSMUSG00000021282	Eif5	eukaryotic translation initiation factor 5 [Source:MGI Symbol;Acc:MGI:95309]	217869	117.113	148.746	145.607	140.08	0.418456	0.425442	0.319413	0.390273	0.299631	0.472321	-0.122067	0.866071
ENSMUSG00000028639	Ybx1	Y box protein 1 [Source:MGI Symbol;Acc:MGI:99146]	22608	117.107	169.253	106.937	147.478	0.585429	0.294212	-0.0843584	0.884297	0.37867	0.259383	-0.68746	0.266192
ENSMUSG00000024309	Pfdn6	prefoldin subunit 6 [Source:MGI Symbol;Acc:MGI:95908]	14976	117.061	134.303	96.9899	148.568	0.286588	0.63289	-0.202832	0.719064	0.382713	0.373704	-0.510602	0.446809
ENSMUSG00000031782	Coq9	coenzyme Q9 [Source:MGI Symbol;Acc:MGI:1915164]	67914	117.032	137.671	122.691	111.137	0.321766	0.504092	0.0990841	0.841092	-0.00335744	0.995447	-0.245983	0.687329
ENSMUSG00000021794	Glud1	glutamate dehydrogenase 1 [Source:MGI Symbol;Acc:MGI:95753]	14661	116.958	114.291	131.41	151.088	0.0722843	0.884251	0.196755	0.640898	0.398659	0.413618	0.10359	0.870641
ENSMUSG00000013822	Elof1	ELF1 homolog, elongation factor 1 [Source:MGI Symbol;Acc:MGI:1913376]	66126	116.379	155.353	89.8154	139.885	0.482126	0.386725	-0.309565	0.393935	0.313684	0.414673	-0.811098	0.123686
ENSMUSG00000045608	Dbx2	developing brain homeobox 2 [Source:MGI Symbol;Acc:MGI:107445]	223843	116.338	137.296	150.33	122.167	0.314923	0.562027	0.359267	0.412945	0.125744	0.848115	0.0363532	0.963469
ENSMUSG00000037894	H2afz	H2A histone family, member Z [Source:MGI Symbol;Acc:MGI:1888388]	51788	116.286	123.861	94.5187	108.584	0.188959	0.773661	-0.238945	0.588498	-0.0322597	0.954226	-0.453603	0.453966
ENSMUSG00000021737	Psmd6	proteasome (prosome, macropain) 26S subunit, non-ATPase, 6 [Source:MGI Symbol;Acc:MGI:1913663]	66413	116.22	128.192	103.445	96.7641	0.236625	0.602792	-0.122623	0.809351	-0.177424	0.772987	-0.384995	0.428391
ENSMUSG00000039001	Rps21	ribosomal protein S21 [Source:MGI Symbol;Acc:MGI:1913731]	66481	116.184	149.649	94.7724	203.723	0.43017	0.513696	-0.220455	0.681189	0.771092	0.0913088	-0.66646	0.337332
ENSMUSG00000019433	Gipc1	GIPC PDZ domain containing family, member 1 [Source:MGI Symbol;Acc:MGI:1926252]	67903	115.974	137.149	131.779	97.8506	0.326917	0.497403	0.203563	0.625733	-0.167896	0.73887	-0.146763	0.804422
ENSMUSG00000025791	Pgm2	phosphoglucomutase 2 [Source:MGI Symbol;Acc:MGI:97565]	72157	115.925	131.238	123.607	74.0452	0.245651	0.701422	0.108265	0.881543	-0.504604	0.311539	-0.162967	0.808007
ENSMUSG00000000740	Rpl13	ribosomal protein L13 [Source:MGI Symbol;Acc:MGI:105922]	270106	115.773	146.07	99.5346	119.89	0.403469	0.556191	-0.154944	0.780832	0.120522	0.813705	-0.571767	0.445992
ENSMUSG00000034875	Nudt19	nudix (nucleoside diphosphate linked moiety X)-type motif 19 [Source:MGI Symbol;Acc:MGI:94203]	110959	115.579	114.446	129.561	117.456	0.0897474	0.878698	0.19328	0.648859	0.0916786	0.861841	0.0811174	0.911901
ENSMUSG00000055681	Cope	coatomer protein complex, subunit epsilon [Source:MGI Symbol;Acc:MGI:1891702]	59042	115.216	131.081	96.0734	101.044	0.273873	0.593254	-0.211815	0.633201	-0.115407	0.818505	-0.518804	0.242656
ENSMUSG00000048644	Ctxn1	cortexin 1 [Source:MGI Symbol;Acc:MGI:88566]	330695	114.999	83.3892	94.0207	112.924	-0.281299	0.730127	-0.209073	0.757418	0.0612486	0.937577	0.0515414	0.963986
ENSMUSG00000031983	2310022B05Rik	RIKEN cDNA 2310022B05 gene [Source:MGI Symbol;Acc:MGI:1916801]	69551	114.805	119.938	118.171	111.547	0.142372	0.837539	0.0644636	0.93688	0.0304971	0.968638	-0.103104	0.88258
ENSMUSG00000057388	Mrpl18	mitochondrial ribosomal protein L18 [Source:MGI Symbol;Acc:MGI:1914931]	67681	114.778	132.791	95.6442	117.134	0.300786	0.598691	-0.199715	0.681441	0.0945722	0.848115	-0.525663	0.366796
ENSMUSG00000051853	Arf3	ADP-ribosylation factor 3 [Source:MGI Symbol;Acc:MGI:99432]	11842	114.45	76.711	128.049	100.315	-0.437359	0.397298	0.181286	0.737324	-0.10827	0.833041	0.598737	0.265374
ENSMUSG00000002332	Dhrs1	dehydrogenase/reductase (SDR family) member 1 [Source:MGI Symbol;Acc:MGI:1196314]	52585	114.237	435.018	142.34	189.848	1.53671	0.0256549	0.326196	0.311658	0.736877	0.0176263	-1.28877	0.107063
ENSMUSG00000086324	Gm15564	predicted gene 15564 [Source:MGI Symbol;Acc:MGI:3783013]		114.179	123.625	116.424	349.886	0.216698	0.703874	0.072236	0.938549	1.30728	0.0105194	-0.161143	0.852079
ENSMUSG00000031347	Cetn2	centrin 2 [Source:MGI Symbol;Acc:MGI:1347085]	26370	114.151	167.338	99.2028	190.921	0.620299	0.149339	-0.148827	0.796477	0.762139	0.00743894	-0.789353	0.0988157
ENSMUSG00000001289	Pfdn5	prefoldin 5 [Source:MGI Symbol;Acc:MGI:1928753]	56612	113.953	142.19	101.083	159.563	0.396945	0.497247	-0.118438	0.836578	0.514428	0.185657	-0.53377	0.411043
ENSMUSG00000027634	Ndrg3	N-myc downstream regulated gene 3 [Source:MGI Symbol;Acc:MGI:1352499]	29812	113.906	72.785	110.658	77.034	-0.513089	0.265857	-0.0122347	0.986604	-0.472461	0.141564	0.471632	0.418989
ENSMUSG00000005610	Eif4g2	eukaryotic translation initiation factor 4, gamma 2 [Source:MGI Symbol;Acc:MGI:109207]	13690	113.868	149.358	156.774	121.075	0.467364	0.289677	0.471036	0.0523566	0.146543	0.773795	-0.0210253	0.975761
ENSMUSG00000028945	Rheb	Ras homolog enriched in brain [Source:MGI Symbol;Acc:MGI:97912]	19744	113.863	125.773	121.146	129.302	0.238095	0.655109	0.120279	0.824751	0.238822	0.520663	-0.140142	0.853637
ENSMUSG00000033287	Kctd17	potassium channel tetramerisation domain containing 17 [Source:MGI Symbol;Acc:MGI:1920094]	72844	113.751	109.02	93.3659	94.9874	0.0500763	0.944089	-0.229475	0.637227	-0.182377	0.662649	-0.303626	0.673637
ENSMUSG00000024248	Cox7a2l	cytochrome c oxidase subunit VIIa polypeptide 2-like [Source:MGI Symbol;Acc:MGI:106015]	20463	113.705	102.492	87.6164	116.06	-0.0370761	0.956189	-0.312214	0.374164	0.0900442	0.859231	-0.306567	0.564552
ENSMUSG00000032936	Camkv	CaM kinase-like vesicle-associated [Source:MGI Symbol;Acc:MGI:2384296]	235604	113.657	38.6011	123.041	53.6152	-1.19889	0.0585132	0.123803	0.865321	-0.955817	0.000249072	1.25405	0.0836398
ENSMUSG00000000743	Chmp1a	charged multivesicular body protein 1A [Source:MGI Symbol;Acc:MGI:1920159]	234852	113.489	131.195	128.519	121.087	0.301763	0.44656	0.202114	0.573155	0.143297	0.780906	-0.121857	0.815215
ENSMUSG00000028847	Trappc3	trafficking protein particle complex 3 [Source:MGI Symbol;Acc:MGI:1351486]	27096	113.195	140.592	89.2221	150.44	0.394875	0.392204	-0.284425	0.452525	0.446511	0.22086	-0.712514	0.0710033
ENSMUSG00000022634	Yaf2	YY1 associated factor 2 [Source:MGI Symbol;Acc:MGI:1914307]	67057	113.181	94.4752	101.864	104.741	-0.144377	0.799976	-0.1021	0.865365	-0.0371569	0.947188	0.0146132	0.984564
ENSMUSG00000006998	Psmd2	proteasome (prosome, macropain) 26S subunit, non-ATPase, 2 [Source:MGI Symbol;Acc:MGI:1096584]	21762	113.176	87.7983	106.496	66.6775	-0.252601	0.63763	-0.0540842	0.934221	-0.633369	0.117504	0.174378	0.800209
ENSMUSG00000037266	Rsrp1	arginine/serine rich protein 1 [Source:MGI Symbol;Acc:MGI:106498]	27981	113.127	60.1218	97.6858	68.5172	-0.702084	0.234721	-0.124287	0.896188	-0.591494	0.138677	0.497268	0.598179
ENSMUSG00000006575	Rundc3a	RUN domain containing 3A [Source:MGI Symbol;Acc:MGI:1858752]	51799	113.003	62.6621	96.04	70.6055	-0.701586	0.0780512	-0.184391	0.678998	-0.574589	0.0683504	0.487258	0.362614
ENSMUSG00000039615	Stub1	STIP1 homology and U-Box containing protein 1 [Source:MGI Symbol;Acc:MGI:1891731]	56424	112.996	123.352	83.527	88.1469	0.224104	0.661891	-0.369567	0.247803	-0.269965	0.512176	-0.626014	0.139384
ENSMUSG00000020349	Ppp2ca	protein phosphatase 2 (formerly 2A), catalytic subunit, alpha isoform [Source:MGI Symbol;Acc:MGI:1321159]	19052	112.995	111.002	118.389	95.7316	0.0730948	0.897467	0.0926364	0.860935	-0.164753	0.720855	-0.00255751	0.997216
ENSMUSG00000020308	Tpgs1	tubulin polyglutamylase complex subunit 1 [Source:MGI Symbol;Acc:MGI:106618]	110012	112.933	127.824	101.253	119.35	0.268069	0.661434	-0.116065	0.819127	0.13907	0.754881	-0.40654	0.526806
ENSMUSG00000020415	Pttg1	pituitary tumor-transforming gene 1 [Source:MGI Symbol;Acc:MGI:1353578]	30939	112.925	132.408	118.366	150.743	0.314499	0.561011	0.096522	0.884297	0.45097	0.210298	-0.238983	0.736291
ENSMUSG00000026825	Dnm1	dynamin 1 [Source:MGI Symbol;Acc:MGI:107384]	13429	112.896	40.2302	93.6006	44.2343	-1.08271	0.136952	-0.215207	0.727761	-1.13931	0.00323858	0.859353	0.346499
ENSMUSG00000056515	Rab31	RAB31, member RAS oncogene family [Source:MGI Symbol;Acc:MGI:1914603]	106572	112.722	143.057	155.066	131.969	0.424315	0.304831	0.46364	0.0803461	0.267575	0.59844	0.0223497	0.971245
ENSMUSG00000031021	Tmem9b	TMEM9 domain family, member B [Source:MGI Symbol;Acc:MGI:1915254]	56786	112.575	93.7231	97.3092	83.3623	-0.153761	0.83019	-0.151653	0.811498	-0.342178	0.449361	-0.0280426	0.975924
ENSMUSG00000060992	Copz1	coatomer protein complex, subunit zeta 1 [Source:MGI Symbol;Acc:MGI:1929063]	56447	112.179	158.574	128.371	137.663	0.574128	0.171849	0.22149	0.519234	0.345817	0.33728	-0.378544	0.478986
ENSMUSG00000098087	Gm17750	predicted gene, 17750 [Source:MGI Symbol;Acc:MGI:5009828]		112.096	108.168	132.884	130.241	0.055327	0.944424	0.251192	0.679007	0.265657	0.589611	0.180299	0.854538
ENSMUSG00000062753	AI413582	expressed sequence AI413582 [Source:MGI Symbol;Acc:MGI:2146839]	106672	112.053	128.96	108.786	99.8444	0.283592	0.707488	0.00422992	0.995244	-0.070304	0.916625	-0.302479	0.736922
ENSMUSG00000007950	Abhd8	abhydrolase domain containing 8 [Source:MGI Symbol;Acc:MGI:1918946]	64296	112.037	102.308	107.223	87.1837	-0.0255671	0.963772	-0.0258368	0.969053	-0.276338	0.443378	-0.0256359	0.967028
ENSMUSG00000049299	Trappc1	trafficking protein particle complex 1 [Source:MGI Symbol;Acc:MGI:1098727]	245828	111.988	153.484	117.396	169.144	0.510223	0.407341	0.0991844	0.858369	0.612067	0.113471	-0.436657	0.556689
ENSMUSG00000001472	Tcf25	transcription factor 25 (basic helix-loop-helix) [Source:MGI Symbol;Acc:MGI:1914105]	66855	111.921	89.2529	110.48	101.024	-0.211907	0.627244	0.0168215	0.978383	-0.0748891	0.867106	0.203268	0.70406
ENSMUSG00000022681	Ntan1	N-terminal Asn amidase [Source:MGI Symbol;Acc:MGI:108471]	18203	111.861	123.282	99.7254	104.875	0.231677	0.738557	-0.117351	0.826638	-0.0129663	0.983828	-0.371369	0.59983
ENSMUSG00000040097	Flywch1	FLYWCH-type zinc finger 1 [Source:MGI Symbol;Acc:MGI:2442638]	224613	111.757	88.6204	95.7418	69.2906	-0.218075	0.71248	-0.17533	0.761212	-0.580578	0.117188	0.0132045	0.988062
ENSMUSG00000008475	Arpc5	actin related protein 2/3 complex, subunit 5 [Source:MGI Symbol;Acc:MGI:1915021]	67771	111.752	114.869	108.601	134.339	0.139131	0.830421	-0.00476807	0.993577	0.302495	0.453359	-0.169411	0.800473
ENSMUSG00000035478	Mbd3	methyl-CpG binding domain protein 3 [Source:MGI Symbol;Acc:MGI:1333812]	17192	111.747	137.388	106.878	111.804	0.384181	0.415349	-0.0244899	0.971001	0.0689486	0.89475	-0.435853	0.366326
ENSMUSG00000026259	Ngef	neuronal guanine nucleotide exchange factor [Source:MGI Symbol;Acc:MGI:1858414]	53972	111.711	91.1339	211.796	94.4812	-0.18221	0.702533	0.891625	2.22933e-05	-0.149062	0.776696	1.06287	0.00159483
ENSMUSG00000024346	Pfdn1	prefoldin 1 [Source:MGI Symbol;Acc:MGI:1914449]	67199	111.489	140.072	95.8458	155.443	0.39549	0.555837	-0.158945	0.787002	0.496184	0.263924	-0.575614	0.410308
ENSMUSG00000107283	Mpv17	MpV17 mitochondrial inner membrane protein [Source:MGI Symbol;Acc:MGI:97138]	17527	111.415	124.779	131.641	141.777	0.253173	0.601988	0.257503	0.469658	0.386267	0.331558	-0.0172805	0.979072
ENSMUSG00000004071	Cdip1	cell death inducing Trp53 target 1 [Source:MGI Symbol;Acc:MGI:1913876]	66626	111.304	100.121	124.237	90.739	-0.0528804	0.931824	0.179031	0.664038	-0.204489	0.696791	0.211051	0.694709
ENSMUSG00000026003	Acadl	acyl-Coenzyme A dehydrogenase, long-chain [Source:MGI Symbol;Acc:MGI:87866]	11363	111.281	145.024	131.52	125.515	0.448381	0.348335	0.251702	0.605635	0.216376	0.676267	-0.209684	0.771983
ENSMUSG00000020462	Cfap36	cilia and flagella associated protein 36 [Source:MGI Symbol;Acc:MGI:1913994]	216618	111.253	168.003	100.69	177.201	0.65501	0.171849	-0.0969135	0.85384	0.697352	0.0148757	-0.771848	0.135062
ENSMUSG00000025421	Hdhd2	haloacid dehalogenase-like hydrolase domain containing 2 [Source:MGI Symbol;Acc:MGI:1924237]	76987	111.056	123.458	114.529	109.124	0.244547	0.591454	0.0757867	0.901855	0.0369475	0.951796	-0.19337	0.714161
ENSMUSG00000040785	Ttc3	tetratricopeptide repeat domain 3 [Source:MGI Symbol;Acc:MGI:1276539]	22129	110.955	73.9776	128.188	79.4054	-0.457317	0.30932	0.223901	0.564969	-0.392485	0.264953	0.655239	0.166936
ENSMUSG00000017781	Pitpna	phosphatidylinositol transfer protein, alpha [Source:MGI Symbol;Acc:MGI:99887]	18738	110.92	115.266	88.106	94.9427	0.158676	0.752022	-0.280018	0.343887	-0.151561	0.747132	-0.464223	0.303904
ENSMUSG00000032112	Trappc4	trafficking protein particle complex 4 [Source:MGI Symbol;Acc:MGI:1926211]	60409	110.901	133.57	120.335	129.054	0.348891	0.571883	0.146754	0.75395	0.272444	0.510471	-0.230897	0.770773
ENSMUSG00000028557	Rnf11	ring finger protein 11 [Source:MGI Symbol;Acc:MGI:1352759]	29864	110.9	104.464	101.321	102.54	0.0238708	0.970822	-0.0811958	0.882869	-0.0342798	0.949888	-0.131245	0.837995
ENSMUSG00000025488	Cox8b	cytochrome c oxidase subunit VIIIb [Source:MGI Symbol;Acc:MGI:105958]	12869	110.884	301.799	32.286	167.785	1.15556	0.123466	-0.375486	0.572006	0.539847	0.362638	-1.18776	0.225139
ENSMUSG00000021939	Ctsb	cathepsin B [Source:MGI Symbol;Acc:MGI:88561]	13030	110.882	109.182	91.5531	89.0334	0.0637431	0.937689	-0.213478	0.70834	-0.233983	0.704767	-0.301249	0.722806
ENSMUSG00000060373	Hnrnpc	heterogeneous nuclear ribonucleoprotein C [Source:MGI Symbol;Acc:MGI:107795]	15381	110.594	109.4	110.371	137.9	0.0814477	0.879484	0.0281361	0.969074	0.359993	0.333221	-0.0774647	0.896509
ENSMUSG00000039682	Lap3	leucine aminopeptidase 3 [Source:MGI Symbol;Acc:MGI:1914238]	66988	110.469	118.766	132.317	98.7456	0.193593	0.743209	0.269474	0.547829	-0.0816985	0.906205	0.0588672	0.939993
ENSMUSG00000020803	Txndc17	thioredoxin domain containing 17 [Source:MGI Symbol;Acc:MGI:1289248]	52700	110.283	160.876	104.431	144.161	0.574423	0.411868	-0.030485	0.969053	0.428526	0.279576	-0.624451	0.422307
ENSMUSG00000031299	Pdha1	pyruvate dehydrogenase E1 alpha 1 [Source:MGI Symbol;Acc:MGI:97532]	18597	109.89	113.193	122.626	101.02	0.13667	0.79417	0.184755	0.634258	-0.0522387	0.922722	0.0245924	0.971277
ENSMUSG00000027472	Pdrg1	p53 and DNA damage regulated 1 [Source:MGI Symbol;Acc:MGI:1915809]	68559	109.648	147.712	112.763	154.171	0.485707	0.433174	0.0697979	0.925502	0.509099	0.207596	-0.444341	0.516144
ENSMUSG00000029465	Arpc3	actin related protein 2/3 complex, subunit 3 [Source:MGI Symbol;Acc:MGI:1928375]	56378	109.615	133.716	130.446	149.458	0.366389	0.548713	0.265962	0.497395	0.479111	0.18393	-0.129567	0.878717
ENSMUSG00000052833	Sae1	SUMO1 activating enzyme subunit 1 [Source:MGI Symbol;Acc:MGI:1929264]	56459	109.548	126.166	115.905	101.117	0.296749	0.451193	0.111189	0.821505	-0.0495377	0.936181	-0.2084	0.673637
ENSMUSG00000029430	Ran	RAN, member RAS oncogene family [Source:MGI Symbol;Acc:MGI:1333112]	19384	109.435	134.325	112.708	122.861	0.380246	0.444186	0.0732833	0.901418	0.218514	0.545443	-0.330009	0.582521
ENSMUSG00000081534	Slc48a1	solute carrier family 48 (heme transporter), member 1 [Source:MGI Symbol;Acc:MGI:1914989]	67739	109.313	102.422	115.516	97.0086	0.0107785	0.986733	0.115247	0.866876	-0.0949197	0.832	0.0822932	0.920016
ENSMUSG00000043716	Rpl7	ribosomal protein L7 [Source:MGI Symbol;Acc:MGI:98073]	19989	109.086	153.902	106.795	129.123	0.556423	0.319365	0.0123016	0.986496	0.297812	0.40744	-0.564405	0.390629
ENSMUSG00000014846	Tppp3	tubulin polymerization-promoting protein family member 3 [Source:MGI Symbol;Acc:MGI:1915221]	67971	108.971	203.078	110.728	120.916	0.839044	0.242718	0.0581891	0.927391	0.210097	0.586358	-0.806624	0.331808
ENSMUSG00000031320	Rps4x	ribosomal protein S4, X-linked [Source:MGI Symbol;Acc:MGI:98158]	20102	108.372	207.21	110.648	147.71	0.894532	0.16255	0.0663386	0.908921	0.484087	0.192769	-0.854567	0.250527
ENSMUSG00000031954	Cfdp1	craniofacial development protein 1 [Source:MGI Symbol;Acc:MGI:1344403]	23837	108.227	142.286	101.665	172.682	0.469843	0.386802	-0.0420896	0.956733	0.693432	0.0313038	-0.530126	0.40879
ENSMUSG00000079197	Psme2	proteasome (prosome, macropain) activator subunit 2 (PA28 beta) [Source:MGI Symbol;Acc:MGI:1096365]	19188	108.084	170.746	96.5574	144.633	0.693007	0.203375	-0.117007	0.838693	0.452057	0.214332	-0.832154	0.139384
ENSMUSG00000037217	Syn1	synapsin I [Source:MGI Symbol;Acc:MGI:98460]	20964	107.698	40.0303	105.712	46.9448	-1.05101	0.142337	-0.00419639	0.996043	-0.982438	0.0280745	1.00726	0.235338
ENSMUSG00000079426	Arpc4	actin related protein 2/3 complex, subunit 4 [Source:MGI Symbol;Acc:MGI:1915339]	68089	107.65	127.828	111.915	125.157	0.334242	0.510886	0.0863168	0.875633	0.266853	0.499967	-0.27371	0.646685
ENSMUSG00000006315	Tmem147	transmembrane protein 147 [Source:MGI Symbol;Acc:MGI:1915011]	69804	107.577	95.1443	61.6115	79.415	-0.0660368	0.905875	-0.681443	0.0210793	-0.343716	0.433548	-0.674734	0.1154
ENSMUSG00000003161	Sri	sorcin [Source:MGI Symbol;Acc:MGI:98419]	109552	107.481	124.883	108.912	95.6919	0.306041	0.535659	0.0540144	0.93688	-0.0937648	0.860458	-0.276453	0.639509
ENSMUSG00000027163	Commd9	COMM domain containing 9 [Source:MGI Symbol;Acc:MGI:1923751]	76501	107.431	84.3182	77.5295	81.7497	-0.222214	0.726896	-0.389434	0.341015	-0.286562	0.560056	-0.205688	0.749344
ENSMUSG00000031144	Syp	synaptophysin [Source:MGI Symbol;Acc:MGI:98467]	20977	107.394	48.6392	62.3744	79.4591	-0.858398	0.230052	-0.657787	0.0650922	-0.32614	0.614518	0.217288	0.858623
ENSMUSG00000010054	Tusc2	tumor suppressor candidate 2 [Source:MGI Symbol;Acc:MGI:1931086]	80385	106.994	103.855	86.6567	102.704	0.0638364	0.914434	-0.247151	0.49551	0.0156339	0.978124	-0.34083	0.479778
ENSMUSG00000047260	Emc6	ER membrane protein complex subunit 6 [Source:MGI Symbol;Acc:MGI:1913298]	66048	106.975	124.211	107.714	128.857	0.299937	0.614406	0.0470906	0.945675	0.317788	0.436256	-0.276851	0.704641
ENSMUSG00000038530	Rgs4	regulator of G-protein signaling 4 [Source:MGI Symbol;Acc:MGI:108409]	19736	106.947	44.2277	206.408	63.5629	-1.08109	0.00610708	0.766651	0.0833604	-0.586779	0.279355	1.77911	0.00114958
ENSMUSG00000030603	Psmc4	proteasome (prosome, macropain) 26S subunit, ATPase, 4 [Source:MGI Symbol;Acc:MGI:1346093]	23996	106.888	110.98	100.261	88.7501	0.148733	0.783946	-0.055836	0.934771	-0.189326	0.699869	-0.232038	0.653396
ENSMUSG00000032026	Rexo2	RNA exonuclease 2 [Source:MGI Symbol;Acc:MGI:1888981]	104444	106.579	154.613	96.4635	135.586	0.590249	0.304481	-0.0953288	0.858854	0.392698	0.319074	-0.706072	0.246604
ENSMUSG00000038412	Higd1a	HIG1 domain family, member 1A [Source:MGI Symbol;Acc:MGI:1930666]	56295	106.507	120.409	93.7808	135.809	0.267274	0.631969	-0.133918	0.799996	0.391267	0.248742	-0.425255	0.466287
ENSMUSG00000026797	Stxbp1	syntaxin binding protein 1 [Source:MGI Symbol;Acc:MGI:107363]	20910	106.244	51.2386	113.918	57.937	-0.792437	0.266295	0.110183	0.884297	-0.698347	0.176126	0.861586	0.289445
ENSMUSG00000032532	Cck	cholecystokinin [Source:MGI Symbol;Acc:MGI:88297]	12424	106.22	41.6592	56.4509	105.003	-1.12428	0.0150579	-0.765493	0.0150293	0.0370749	0.965192	0.306039	0.722967
ENSMUSG00000039640	Mrpl12	mitochondrial ribosomal protein L12 [Source:MGI Symbol;Acc:MGI:1926273]	56282	105.984	147.496	98.7144	122.99	0.538581	0.315452	-0.0587709	0.932037	0.264613	0.484344	-0.621401	0.283195
ENSMUSG00000005625	Psmd4	proteasome (prosome, macropain) 26S subunit, non-ATPase, 4 [Source:MGI Symbol;Acc:MGI:1201670]	19185	105.84	127.747	92.6251	112.12	0.356919	0.461934	-0.145773	0.766574	0.136502	0.755823	-0.53013	0.272195
ENSMUSG00000029247	Paics	phosphoribosylaminoimidazole carboxylase, phosphoribosylaminoribosylaminoimidazole, succinocarboxamide synthetase [Source:MGI Symbol;Acc:MGI:1914304]	67054	105.832	103.792	118.674	99.1761	0.0680557	0.908563	0.188087	0.652571	-0.0207052	0.972664	0.0986974	0.878987
ENSMUSG00000079658	Eloc	elongin C [Source:MGI Symbol;Acc:MGI:1915173]	67923	105.801	105.579	111.527	112.203	0.10018	0.872189	0.107296	0.842829	0.147794	0.73887	-0.0158678	0.984177
ENSMUSG00000051989	Smim11	small integral membrane protein 11 [Source:MGI Symbol;Acc:MGI:1916186]	68936	105.733	133.015	90.6635	165.853	0.398839	0.539591	-0.154513	0.811498	0.657209	0.100289	-0.567884	0.443943
ENSMUSG00000025410	Dctn2	dynactin 2 [Source:MGI Symbol;Acc:MGI:107733]	69654	105.717	105.042	99.6872	95.5922	0.0910409	0.878905	-0.0491687	0.941524	-0.073427	0.888054	-0.166665	0.769116
ENSMUSG00000028822	Tmem50a	transmembrane protein 50A [Source:MGI Symbol;Acc:MGI:1919067]	71817	105.503	98.8627	94.857	105.986	0.00927676	0.989638	-0.100656	0.879377	0.0658754	0.893381	-0.137725	0.866967
ENSMUSG00000051391	Ywhag	tyrosine 3-monooxygenase/tryptophan 5-monooxygenase activation protein, gamma polypeptide [Source:MGI Symbol;Acc:MGI:108109]	22628	105.395	68.6712	100.32	105.029	-0.480392	0.269401	-0.0326784	0.965879	0.0481303	0.947248	0.421844	0.414682
ENSMUSG00000026966	Ssna1	SS nuclear autoantigen 1 [Source:MGI Symbol;Acc:MGI:1915725]	68475	105.344	101.706	76.2931	101.672	0.0559646	0.944279	-0.387945	0.299364	0.0200247	0.972917	-0.471391	0.448091
ENSMUSG00000020089	Ppa1	pyrophosphatase (inorganic) 1 [Source:MGI Symbol;Acc:MGI:97831]	67895	105.129	114.583	105.235	103.096	0.220068	0.6701	0.0322458	0.962398	0.034384	0.946361	-0.210967	0.740918
ENSMUSG00000024258	Polr2d	polymerase (RNA) II (DNA directed) polypeptide D [Source:MGI Symbol;Acc:MGI:1916491]	69241	105.127	110.04	102.883	125.485	0.160794	0.805632	0.00490731	0.993577	0.299376	0.495812	-0.180393	0.802983
ENSMUSG00000025613	Cct8	chaperonin containing Tcp1, subunit 8 (theta) [Source:MGI Symbol;Acc:MGI:107183]	12469	104.978	79.3253	90.9383	75.1845	-0.288622	0.579806	-0.161626	0.775865	-0.38259	0.403594	0.0986724	0.888398
ENSMUSG00000018565	Elp5	elongator acetyltransferase complex subunit 5 [Source:MGI Symbol;Acc:MGI:1859017]	54351	104.918	119.554	99.3495	96.7358	0.275834	0.643859	-0.0397287	0.953193	-0.0406181	0.944343	-0.34014	0.601305
ENSMUSG00000015671	Psma2	proteasome (prosome, macropain) subunit, alpha type 2 [Source:MGI Symbol;Acc:MGI:104885]	19166	104.595	129.408	112.322	120.475	0.39067	0.458961	0.131926	0.780832	0.260465	0.469421	-0.282912	0.680307
ENSMUSG00000044408	Sptssa	serine palmitoyltransferase, small subunit A [Source:MGI Symbol;Acc:MGI:1913399]	104725	104.456	112.999	125.732	121.582	0.207919	0.758128	0.287549	0.460847	0.274609	0.483817	0.0519951	0.957015
ENSMUSG00000024587	Nars	asparaginyl-tRNA synthetase [Source:MGI Symbol;Acc:MGI:1917473]	70223	104.415	76.8467	87.114	90.9313	-0.322068	0.424944	-0.212214	0.56384	-0.130354	0.801563	0.0807256	0.899277
ENSMUSG00000030357	Fkbp4	FK506 binding protein 4 [Source:MGI Symbol;Acc:MGI:95543]	14228	104.341	113.368	80.8469	82.0421	0.20741	0.694776	-0.303033	0.487883	-0.262754	0.578374	-0.555335	0.165431
ENSMUSG00000063253	Scoc	short coiled-coil protein [Source:MGI Symbol;Acc:MGI:1927654]	56367	104.337	112.062	98.0854	135.027	0.19973	0.728067	-0.0474699	0.942807	0.411612	0.251283	-0.271409	0.669918
ENSMUSG00000027131	Emc4	ER membrane protein complex subunit 4 [Source:MGI Symbol;Acc:MGI:1915282]	68032	104.293	77.8129	62.4576	81.6538	-0.300488	0.513696	-0.645006	0.013193	-0.270048	0.534911	-0.390463	0.407481
ENSMUSG00000032181	Scg3	secretogranin III [Source:MGI Symbol;Acc:MGI:103032]	20255	103.481	129.839	148.939	143.352	0.380967	0.530125	0.481769	0.308551	0.493394	0.224	0.105445	0.918719
ENSMUSG00000068749	Psma5	proteasome (prosome, macropain) subunit, alpha type 5 [Source:MGI Symbol;Acc:MGI:1347009]	26442	103.377	124.642	105.511	111.343	0.355323	0.495269	0.0609786	0.932719	0.163834	0.699683	-0.31675	0.615429
ENSMUSG00000034353	Ramp1	receptor (calcitonin) activity modifying protein 1 [Source:MGI Symbol;Acc:MGI:1858418]	51801	103.359	88.9141	68.9953	83.8601	-0.109994	0.848727	-0.4858	0.170217	-0.196912	0.727714	-0.424943	0.426316
ENSMUSG00000029840	Mtpn	myotrophin [Source:MGI Symbol;Acc:MGI:99445]	14489	103.34	112.906	122.693	114.552	0.224148	0.659157	0.271288	0.343128	0.206706	0.597725	0.0209306	0.976636
ENSMUSG00000021748	Pdhb	pyruvate dehydrogenase (lipoamide) beta [Source:MGI Symbol;Acc:MGI:1915513]	68263	103.2	93.8347	100.338	86.0196	-0.0308109	0.955014	-0.00515693	0.992978	-0.184097	0.687088	0.000949102	0.998628
ENSMUSG00000031996	Aplp2	amyloid beta (A4) precursor-like protein 2 [Source:MGI Symbol;Acc:MGI:88047]	11804	102.935	75.6692	75.0411	72.3194	-0.275431	0.787436	-0.376296	0.359247	-0.40678	0.418739	-0.0669826	0.963469
ENSMUSG00000037373	Ctbp1	C-terminal binding protein 1 [Source:MGI Symbol;Acc:MGI:1201685]	13016	102.919	101.192	109.138	91.8128	0.0762952	0.881943	0.11451	0.78913	-0.0911323	0.840303	0.0147164	0.980035
ENSMUSG00000021660	Btf3	basic transcription factor 3 [Source:MGI Symbol;Acc:MGI:1202875]	218490	102.811	144.956	119.739	139.807	0.547747	0.36209	0.238323	0.620597	0.479667	0.199374	-0.332924	0.687644
ENSMUSG00000005716	Pvalb	parvalbumin [Source:MGI Symbol;Acc:MGI:97821]	19293	102.786	50.7716	21.7822	61.0237	-0.796852	0.135681	-1.88451	9.70443e-13	-0.526182	0.423624	-1.16978	0.0317467
ENSMUSG00000047261	Gap43	growth associated protein 43 [Source:MGI Symbol;Acc:MGI:95639]	14432	102.619	78.2564	73.8195	107.802	-0.224272	0.807754	-0.393965	0.358738	0.0877472	0.917402	-0.164958	0.886878
ENSMUSG00000027502	Rtf2	replication termination factor 2 [Source:MGI Symbol;Acc:MGI:1913654]	66404	102.557	82.8214	82.4832	89.4469	-0.195679	0.718599	-0.260563	0.558416	-0.126845	0.804612	-0.0985122	0.867615
ENSMUSG00000021537	Cetn3	centrin 3 [Source:MGI Symbol;Acc:MGI:1097706]	12626	102.509	140.379	112.98	132.794	0.508552	0.412302	0.162248	0.765846	0.411088	0.237376	-0.370577	0.640115
ENSMUSG00000021764	Ndufs4	NADH dehydrogenase (ubiquinone) Fe-S protein 4 [Source:MGI Symbol;Acc:MGI:1343135]	17993	102.357	125.811	94.3489	127.717	0.378622	0.51064	-0.0703566	0.909134	0.363956	0.367357	-0.470834	0.454018
ENSMUSG00000063316	Rpl27	ribosomal protein L27 [Source:MGI Symbol;Acc:MGI:98036]	19942	102.316	156.802	100.074	178.813	0.650381	0.282185	0.0106444	0.987984	0.789666	0.0505313	-0.658695	0.348605
ENSMUSG00000032046	Abhd12	abhydrolase domain containing 12 [Source:MGI Symbol;Acc:MGI:1923442]	76192	102.208	69.6656	82.4487	64.2091	-0.415238	0.482147	-0.253584	0.559525	-0.565701	0.127328	0.137192	0.879743
ENSMUSG00000031428	Zcchc18	zinc finger, CCHC domain containing 18 [Source:MGI Symbol;Acc:MGI:1914245]	66995	102.15	65.0389	87.5074	72.4579	-0.501585	0.395696	-0.178035	0.710442	-0.407603	0.272194	0.30227	0.704641
ENSMUSG00000041598	Cdc42ep4	CDC42 effector protein (Rho GTPase binding) 4 [Source:MGI Symbol;Acc:MGI:1929760]	56699	101.896	144.573	156.313	128.494	0.57047	0.168826	0.592822	0.0429809	0.362579	0.43999	0.0180386	0.975924
ENSMUSG00000041203	Trir	telomerase RNA component interacting RNase [Source:MGI Symbol;Acc:MGI:1922833]	68544	101.847	132.851	88.6255	138.529	0.451533	0.441131	-0.152165	0.745195	0.47741	0.181753	-0.623773	0.299117
ENSMUSG00000018287	Spag7	sperm associated antigen 7 [Source:MGI Symbol;Acc:MGI:107380]	216873	101.821	136.807	101.438	130.543	0.503342	0.249164	0.0285937	0.968295	0.395089	0.286441	-0.49794	0.321927
ENSMUSG00000078566	Bnip3	BCL2/adenovirus E1B interacting protein 3 [Source:MGI Symbol;Acc:MGI:109326]	12176	101.728	89.69	104.003	92.2873	-0.078301	0.890073	0.0587524	0.933014	-0.0728153	0.886476	0.115307	0.849614
ENSMUSG00000027488	Snta1	syntrophin, acidic 1 [Source:MGI Symbol;Acc:MGI:101772]	20648	101.588	114.668	101.307	92.9403	0.25575	0.623282	0.0236208	0.976397	-0.0494214	0.945159	-0.2606	0.585292
ENSMUSG00000009076	Zmat5	zinc finger, matrin type 5 [Source:MGI Symbol;Acc:MGI:1914428]	67178	101.573	121.061	80.0274	116.207	0.324572	0.625459	-0.271018	0.61715	0.23659	0.654865	-0.628019	0.32204
ENSMUSG00000063576	Klhdc3	kelch domain containing 3 [Source:MGI Symbol;Acc:MGI:2651568]	71765	101.505	73.9251	95.2746	65.0531	-0.337705	0.433486	-0.0532294	0.925651	-0.538388	0.0964775	0.259185	0.621091
ENSMUSG00000014226	Cacybp	calcyclin binding protein [Source:MGI Symbol;Acc:MGI:1270839]	12301	101.198	123.992	100.782	110.926	0.378703	0.412546	0.0287297	0.97287	0.182811	0.66027	-0.365835	0.561883
ENSMUSG00000020889	Nr1d1	nuclear receptor subfamily 1, group D, member 1 [Source:MGI Symbol;Acc:MGI:2444210]	217166	101.191	87.5427	142.59	70.0944	-0.105949	0.88512	0.464999	0.243381	-0.40035	0.434543	0.583041	0.17993
ENSMUSG00000020955	Ap4s1	adaptor-related protein complex AP-4, sigma 1 [Source:MGI Symbol;Acc:MGI:1337065]	11782	101.092	125.987	116.211	90.7877	0.39622	0.463053	0.220619	0.6336	-0.0770478	0.883113	-0.196637	0.795986
ENSMUSG00000025794	Rpl14	ribosomal protein L14 [Source:MGI Symbol;Acc:MGI:1914365]	67115	100.856	131.945	82.8857	110.073	0.447864	0.509511	-0.220429	0.608377	0.189491	0.661908	-0.67642	0.340914
ENSMUSG00000004771	Rab11a	RAB11A, member RAS oncogene family [Source:MGI Symbol;Acc:MGI:1858202]	53869	100.789	105.746	110.682	100.527	0.167463	0.744125	0.15982	0.705746	0.0536136	0.921596	-0.0302245	0.966592
ENSMUSG00000029447	Cct6a	chaperonin containing Tcp1, subunit 6a (zeta) [Source:MGI Symbol;Acc:MGI:107943]	12466	100.71	92.1052	93.9448	75.5349	-0.0230003	0.969319	-0.0625704	0.922708	-0.321345	0.48002	-0.0655679	0.915175
ENSMUSG00000019087	Atp6ap1	ATPase, H+ transporting, lysosomal accessory protein 1 [Source:MGI Symbol;Acc:MGI:109629]	54411	100.211	75.8025	77.3546	62.5667	-0.268887	0.734423	-0.305177	0.489152	-0.56153	0.197578	-0.0476175	0.966988
ENSMUSG00000066551	Hmgb1	high mobility group box 1 [Source:MGI Symbol;Acc:MGI:96113]	15289	100.17	127.726	95.4396	130.573	0.427947	0.400183	-0.0252902	0.977806	0.419474	0.253753	-0.466726	0.490711
ENSMUSG00000024067	Dpy30	dpy-30, histone methyltransferase complex regulatory subunit [Source:MGI Symbol;Acc:MGI:1913560]	66310	100.138	131.364	87.9917	129.026	0.454241	0.468306	-0.129845	0.834397	0.408649	0.225683	-0.598036	0.395698
ENSMUSG00000061046	Haghl	hydroxyacylglutathione hydrolase-like [Source:MGI Symbol;Acc:MGI:1919877]	68977	100.12	107.212	98.6062	93.4183	0.19654	0.695826	0.0113768	0.986496	-0.0336611	0.949045	-0.21022	0.714136
ENSMUSG00000011884	Gltp	glycolipid transfer protein [Source:MGI Symbol;Acc:MGI:1929253]	56356	100.108	111.331	105.63	97.3195	0.248225	0.666375	0.104934	0.858854	0.0319528	0.952189	-0.1644	0.838977
ENSMUSG00000022332	Khdrbs3	KH domain containing, RNA binding, signal transduction associated 3 [Source:MGI Symbol;Acc:MGI:1313312]	13992	100.108	78.3811	86.7933	83.9563	-0.237842	0.576418	-0.156625	0.73002	-0.175708	0.668701	0.0518478	0.931581
ENSMUSG00000042043	Tbca	tubulin cofactor A [Source:MGI Symbol;Acc:MGI:107549]	21371	99.9932	154.856	90.7656	140.794	0.647201	0.337869	-0.0833452	0.909134	0.519503	0.207596	-0.741888	0.331598
ENSMUSG00000091337	Eid1	EP300 interacting inhibitor of differentiation 1 [Source:MGI Symbol;Acc:MGI:1889651]	58521	99.8547	92.4053	94.8256	112.386	0.00512827	0.994857	-0.0291013	0.966638	0.21956	0.657404	-0.0590743	0.944441
ENSMUSG00000093930	Hmgcs1	3-hydroxy-3-methylglutaryl-Coenzyme A synthase 1 [Source:MGI Symbol;Acc:MGI:107592]	208715	99.8461	96.0729	145.881	97.7117	0.0512212	0.929378	0.544701	0.0567557	0.0443286	0.936691	0.480648	0.332288
ENSMUSG00000024966	Stip1	stress-induced phosphoprotein 1 [Source:MGI Symbol;Acc:MGI:109130]	20867	99.8323	98.0246	67.1864	65.7356	0.0648426	0.92391	-0.492513	0.131063	-0.476476	0.32439	-0.602334	0.160736
ENSMUSG00000028081	Rps3a1	ribosomal protein S3A1 [Source:MGI Symbol;Acc:MGI:1202063]	20091	99.7341	126.587	91.7661	100.758	0.416904	0.510886	-0.0675479	0.923068	0.0831057	0.866519	-0.5051	0.472545
ENSMUSG00000057411	Fam173a	family with sequence similarity 173, member A [Source:MGI Symbol;Acc:MGI:2384888]	214917	99.6073	125.801	88.2935	117.781	0.420512	0.358458	-0.122494	0.822952	0.291888	0.478237	-0.569581	0.233107
ENSMUSG00000038722	Bud31	BUD31 homolog [Source:MGI Symbol;Acc:MGI:2141291]	231889	99.4793	120.742	90.0491	130.928	0.359281	0.536296	-0.0976362	0.865999	0.433831	0.256032	-0.479189	0.444653
ENSMUSG00000030007	Cct7	chaperonin containing Tcp1, subunit 7 (eta) [Source:MGI Symbol;Acc:MGI:107184]	12468	99.4015	83.5395	84.5746	70.296	-0.144503	0.778538	-0.188309	0.674863	-0.40343	0.330523	-0.0737141	0.90132
ENSMUSG00000036398	Ppp1r11	protein phosphatase 1, regulatory (inhibitor) subunit 11 [Source:MGI Symbol;Acc:MGI:1923747]	76497	99.1887	115.991	78.6144	133.983	0.308041	0.615055	-0.275465	0.479508	0.457469	0.270273	-0.604037	0.307644
ENSMUSG00000039278	Pcsk1n	proprotein convertase subtilisin/kexin type 1 inhibitor [Source:MGI Symbol;Acc:MGI:1353431]	30052	98.9945	53.4717	80.8872	92.9726	-0.703072	0.209218	-0.223676	0.683035	-0.0251662	0.972664	0.444311	0.575122
ENSMUSG00000036955	Kif1bp	KIF1 binding protein [Source:MGI Symbol;Acc:MGI:1919570]	72320	98.9788	76.3961	106.391	65.2603	-0.259793	0.648632	0.119854	0.834769	-0.485591	0.262983	0.358392	0.561883
ENSMUSG00000024500	Ppp2r2b	protein phosphatase 2, regulatory subunit B, beta [Source:MGI Symbol;Acc:MGI:1920180]	72930	98.8974	88.548	144.002	91.3326	-0.0547852	0.915954	0.545994	0.0100772	-0.0406808	0.938102	0.585865	0.0711634
ENSMUSG00000064215	Ifi27	interferon, alpha-inducible protein 27 [Source:MGI Symbol;Acc:MGI:1277180]	52668	98.829	235.25	99.7008	223.223	1.26148	0.00133811	0.049678	0.953193	1.16574	7.49118e-06	-1.21661	0.00651957
ENSMUSG00000020456	Ogdh	oxoglutarate (alpha-ketoglutarate) dehydrogenase (lipoamide) [Source:MGI Symbol;Acc:MGI:1098267]	18293	98.8279	73.8177	96.8663	61.5719	-0.294005	0.664601	-0.00234186	0.997659	-0.575088	0.1035	0.267376	0.759517
ENSMUSG00000047786	Lix1	limb and CNS expressed 1 [Source:MGI Symbol;Acc:MGI:1913893]	66643	98.7469	119.231	177.223	152.042	0.347724	0.500812	0.817094	0.000351706	0.628854	0.12081	0.450663	0.421026
ENSMUSG00000031353	Rbbp7	retinoblastoma binding protein 7, chromatin remodeling factor [Source:MGI Symbol;Acc:MGI:1194910]	245688	98.7082	87.9081	111.609	76.4388	-0.0648068	0.910538	0.190461	0.69115	-0.280781	0.526893	0.236194	0.693377
ENSMUSG00000026914	Psmd14	proteasome (prosome, macropain) 26S subunit, non-ATPase, 14 [Source:MGI Symbol;Acc:MGI:1913284]	59029	98.6834	91.8321	93.1853	82.2156	0.00564248	0.993036	-0.0389144	0.955699	-0.180379	0.719127	-0.0703223	0.916204
ENSMUSG00000027367	Stard7	START domain containing 7 [Source:MGI Symbol;Acc:MGI:2139090]	99138	98.6489	107.815	117.77	95.4742	0.212373	0.680985	0.271588	0.423597	0.0201601	0.973963	0.0365793	0.961129
ENSMUSG00000022337	Emc2	ER membrane protein complex subunit 2 [Source:MGI Symbol;Acc:MGI:1913986]	66736	98.6334	127.178	105.394	118.589	0.447345	0.327306	0.122783	0.813701	0.313247	0.420875	-0.345396	0.558078
ENSMUSG00000042670	Immp1l	IMP1 inner mitochondrial membrane peptidase-like (S. cerevisiae) [Source:MGI Symbol;Acc:MGI:1913791]	66541	98.6246	122.368	96.5338	119.146	0.386457	0.534699	0.0130892	0.986268	0.321614	0.484344	-0.395142	0.593656
ENSMUSG00000039323	Igfbp2	insulin-like growth factor binding protein 2 [Source:MGI Symbol;Acc:MGI:96437]	16008	98.2624	161.574	61.4921	122.233	0.743656	0.120516	-0.464403	0.456887	0.320328	0.528933	-1.1988	0.080855
ENSMUSG00000011752	Pgam1	phosphoglycerate mutase 1 [Source:MGI Symbol;Acc:MGI:97552]	18648	98.1312	93.5806	105.57	100.288	0.0307586	0.96054	0.133757	0.763495	0.0853454	0.863766	0.079591	0.906454
ENSMUSG00000060450	Rnf14	ring finger protein 14 [Source:MGI Symbol;Acc:MGI:1929668]	56736	98.1269	75.7431	105.953	64.0872	-0.258437	0.625144	0.135885	0.76884	-0.497342	0.275883	0.369506	0.517831
ENSMUSG00000025066	Sfr1	SWI5 dependent recombination repair 1 [Source:MGI Symbol;Acc:MGI:1915038]	67788	97.9118	114.905	101.89	132.688	0.320767	0.532283	0.0899551	0.855462	0.478864	0.142369	-0.256368	0.685402
ENSMUSG00000034994	Eef2	eukaryotic translation elongation factor 2 [Source:MGI Symbol;Acc:MGI:95288]	13629	97.8055	79.9017	87.0604	93.1646	-0.172637	0.710835	-0.12104	0.800324	0.00298489	0.996045	0.0241051	0.97029
ENSMUSG00000031197	Vbp1	von Hippel-Lindau binding protein 1 [Source:MGI Symbol;Acc:MGI:1333804]	22327	97.7887	103.98	105.501	103.334	0.18432	0.739129	0.135318	0.796381	0.135245	0.758055	-0.0709686	0.925129
ENSMUSG00000060802	B2m	beta-2 microglobulin [Source:MGI Symbol;Acc:MGI:88127]	12010	97.7846	112.638	78.2641	157.178	0.297432	0.480043	-0.240757	0.653188	0.647229	0.150402	-0.567993	0.289785
ENSMUSG00000054459	Vsnl1	visinin-like 1 [Source:MGI Symbol;Acc:MGI:1349453]	26950	97.7221	48.1737	62.9563	95.6151	-0.833701	0.0780624	-0.55063	0.0644701	0.0159099	0.984576	0.256798	0.758016
ENSMUSG00000022010	Tsc22d1	TSC22 domain family, member 1 [Source:MGI Symbol;Acc:MGI:109127]	21807	97.7026	51.6027	73.4923	71.4996	-0.744948	0.108786	-0.32016	0.524093	-0.333292	0.481464	0.398113	0.395653
ENSMUSG00000030298	Sec13	SEC13 homolog, nuclear pore and COPII coat complex component [Source:MGI Symbol;Acc:MGI:99832]	110379	97.6086	113.467	89.7822	89.8082	0.303503	0.569331	-0.0794176	0.896188	-0.0483013	0.931517	-0.404894	0.494102
ENSMUSG00000020736	Nt5c	5',3'-nucleotidase, cytosolic [Source:MGI Symbol;Acc:MGI:1354954]	50773	97.3165	130.758	80.766	115.413	0.481146	0.45425	-0.206815	0.687732	0.293739	0.43481	-0.70109	0.304264
ENSMUSG00000050608	Minos1	mitochondrial inner membrane organizing system 1 [Source:MGI Symbol;Acc:MGI:1913628]	433771	97.2258	114.488	77.3578	125.191	0.319892	0.595804	-0.265054	0.507926	0.401527	0.362402	-0.603386	0.318826
ENSMUSG00000031516	Dctn6	dynactin 6 [Source:MGI Symbol;Acc:MGI:1343154]	22428	97.1629	92.1384	96.426	94.5198	0.0317025	0.961747	0.0259096	0.971001	0.0306288	0.955796	-0.0302395	0.966694
ENSMUSG00000030310	Slc6a1	solute carrier family 6 (neurotransmitter transporter, GABA), member 1 [Source:MGI Symbol;Acc:MGI:95627]	232333	96.8372	98.463	84.9094	55.3329	0.0802936	0.944279	-0.121411	0.892872	-0.62192	0.225683	-0.218307	0.863861
ENSMUSG00000044117	2900011O08Rik	RIKEN cDNA 2900011O08 gene [Source:MGI Symbol;Acc:MGI:1914504]	67254	96.8311	71.5881	66.4282	88.0227	-0.312084	0.479807	-0.471913	0.10197	-0.0653867	0.921741	-0.195927	0.750908
ENSMUSG00000032192	Gnb5	guanine nucleotide binding protein (G protein), beta 5 [Source:MGI Symbol;Acc:MGI:101848]	14697	96.8258	79.4716	129.489	78.7511	-0.174199	0.710877	0.409869	0.248908	-0.214729	0.619484	0.567747	0.265374
ENSMUSG00000059278	Naa38	N(alpha)-acetyltransferase 38, NatC auxiliary subunit [Source:MGI Symbol;Acc:MGI:1925554]	78304	96.7243	97.4609	69.6122	106.512	0.11411	0.876474	-0.396913	0.220953	0.201175	0.683694	-0.533	0.365834
ENSMUSG00000009394	Syn2	synapsin II [Source:MGI Symbol;Acc:MGI:103020]	20965	96.715	44.0253	80.0799	53.7837	-0.914451	0.0984651	-0.223235	0.648032	-0.714925	0.0645622	0.666278	0.364725
ENSMUSG00000044147	Arf6	ADP-ribosylation factor 6 [Source:MGI Symbol;Acc:MGI:99435]	11845	96.6777	134.738	91.9956	113.606	0.534356	0.358302	-0.0316837	0.965879	0.283385	0.449419	-0.587881	0.360575
ENSMUSG00000024847	Aip	aryl-hydrocarbon receptor-interacting protein [Source:MGI Symbol;Acc:MGI:109622]	11632	96.5662	93.9071	76.7025	74.0966	0.0673236	0.9283	-0.280551	0.35783	-0.296328	0.402041	-0.363889	0.578128
ENSMUSG00000020485	Supt4a	suppressor of Ty 4A [Source:MGI Symbol;Acc:MGI:107416]	20922	96.5304	88.497	77.7073	100.426	-0.0133828	0.986932	-0.255626	0.510261	0.118863	0.813416	-0.266284	0.689021
ENSMUSG00000039183	Nubp2	nucleotide binding protein 2 [Source:MGI Symbol;Acc:MGI:1347072]	26426	96.3011	111.828	101.71	89.2586	0.298769	0.585795	0.105283	0.842029	-0.0326446	0.961176	-0.218766	0.739724
ENSMUSG00000078572	Ndufaf8	NADH dehydrogenase (ubiquinone) 1 alpha subcomplex assembly factor 8 [Source:MGI Symbol;Acc:MGI:1913676]	208501	96.1136	88.9426	63.7294	127.363	0.00640585	0.994857	-0.475292	0.25611	0.414874	0.473975	-0.523971	0.418345
ENSMUSG00000027133	Nop10	NOP10 ribonucleoprotein [Source:MGI Symbol;Acc:MGI:1913431]	66181	96.1029	122.601	79.9662	129.712	0.426106	0.477168	-0.196093	0.724236	0.471562	0.210279	-0.638699	0.332288
ENSMUSG00000035559	Mpv17l2	MPV17 mitochondrial membrane protein-like 2 [Source:MGI Symbol;Acc:MGI:2681846]	234384	95.8401	107.248	92.0076	95.585	0.251688	0.579727	-0.0155931	0.985078	0.0642696	0.917402	-0.290803	0.626154
ENSMUSG00000056612	Ppp1r14b	protein phosphatase 1, regulatory (inhibitor) subunit 14B [Source:MGI Symbol;Acc:MGI:107682]	18938	95.7866	171.432	89.3286	167.424	0.814789	0.214912	-0.0502858	0.949261	0.780276	0.069404	-0.880741	0.228512
ENSMUSG00000033938	Ndufb7	NADH dehydrogenase (ubiquinone) 1 beta subcomplex, 7 [Source:MGI Symbol;Acc:MGI:1914166]	66916	95.7613	116.604	69.8509	132.267	0.358729	0.554796	-0.376141	0.33123	0.487748	0.242688	-0.760378	0.170174
ENSMUSG00000023236	Scg5	secretogranin V [Source:MGI Symbol;Acc:MGI:98289]	20394	95.641	41.936	59.7218	53.5887	-0.924684	0.147554	-0.500505	0.39368	-0.660667	0.214332	0.330715	0.765567
ENSMUSG00000000308	Ckmt1	creatine kinase, mitochondrial 1, ubiquitous [Source:MGI Symbol;Acc:MGI:99441]	12716	95.4959	31.4163	61.4837	49.18	-1.30146	0.0149943	-0.540657	0.116895	-0.749127	0.148984	0.739439	0.334493
ENSMUSG00000000247	Lhx2	LIM homeobox protein 2 [Source:MGI Symbol;Acc:MGI:96785]	16870	95.4373	98.8606	200.671	131.887	0.151745	0.744045	1.00306	0.000132398	0.485276	0.299038	0.869293	0.0429547
ENSMUSG00000024083	Pja2	praja ring finger ubiquitin ligase 2 [Source:MGI Symbol;Acc:MGI:2159342]	224938	95.2196	52.1106	96.6546	62.5189	-0.660748	0.336559	0.04513	0.954173	-0.500348	0.233993	0.672742	0.402669
ENSMUSG00000024712	Rfk	riboflavin kinase [Source:MGI Symbol;Acc:MGI:1914688]	54391	95.1934	100.137	94.9216	97.2974	0.168709	0.738557	0.03256	0.956777	0.0942878	0.859143	-0.160975	0.785208
ENSMUSG00000025103	Btbd1	BTB (POZ) domain containing 1 [Source:MGI Symbol;Acc:MGI:1933765]	83962	94.9941	97.6862	130.771	100.937	0.133335	0.812821	0.473202	0.0320463	0.141822	0.789753	0.314461	0.547396
ENSMUSG00000004945	Tmem242	transmembrane protein 242 [Source:MGI Symbol;Acc:MGI:1917794]	70544	94.8661	57.396	49.0765	51.1056	-0.497692	0.527038	-0.659822	0.217606	-0.600053	0.34167	-0.289491	0.713151
ENSMUSG00000041453	Rpl21	ribosomal protein L21 [Source:MGI Symbol;Acc:MGI:1278340]	19933	94.8345	115.855	79.7927	118.606	0.366115	0.56683	-0.186632	0.709511	0.369976	0.353856	-0.568933	0.403804
ENSMUSG00000044533	Rps2	ribosomal protein S2 [Source:MGI Symbol;Acc:MGI:105110]	16898	94.8121	129.135	73.4916	104.435	0.48713	0.514245	-0.288689	0.510212	0.203644	0.6738	-0.778891	0.301506
ENSMUSG00000020386	Sar1b	secretion associated Ras related GTPase 1B [Source:MGI Symbol;Acc:MGI:1913647]	66397	94.5252	109.716	89.9957	107.471	0.305473	0.457344	-0.0228831	0.978881	0.238598	0.534041	-0.347112	0.575354
ENSMUSG00000013921	Clip3	CAP-GLY domain containing linker protein 3 [Source:MGI Symbol;Acc:MGI:1923936]	76686	94.5188	132.925	130.479	114.253	0.554579	0.298926	0.445404	0.228853	0.320316	0.372867	-0.122127	0.892438
ENSMUSG00000046668	Cxxc5	CXXC finger 5 [Source:MGI Symbol;Acc:MGI:1914643]	67393	94.4997	108.593	102.772	111.951	0.294362	0.487712	0.147273	0.724236	0.296333	0.450217	-0.170317	0.753432
ENSMUSG00000006442	Srm	spermidine synthase [Source:MGI Symbol;Acc:MGI:102690]	20810	94.4142	120.607	115.067	90.8339	0.432798	0.396519	0.300374	0.355835	0.0130749	0.980891	-0.159435	0.823823
ENSMUSG00000033998	Kcnk1	potassium channel, subfamily K, member 1 [Source:MGI Symbol;Acc:MGI:109322]	16525	94.0551	99.5721	101.398	70.9312	0.1533	0.85193	0.135122	0.849081	-0.311821	0.460016	-0.042635	0.969525
ENSMUSG00000032398	Snapc5	small nuclear RNA activating complex, polypeptide 5 [Source:MGI Symbol;Acc:MGI:1914282]	330959	93.9495	102.546	83.3178	109.229	0.218529	0.755788	-0.117924	0.845983	0.271641	0.529806	-0.356366	0.647703
ENSMUSG00000051319	1500011K16Rik	RIKEN cDNA 1500011K16 gene [Source:MGI Symbol;Acc:MGI:1915135]		93.8345	128.066	84.2123	141.677	0.489363	0.496856	-0.104136	0.869033	0.58585	0.225683	-0.604942	0.448013
ENSMUSG00000078713	Tomm5	translocase of outer mitochondrial membrane 5 [Source:MGI Symbol;Acc:MGI:1915762]	68512	93.6743	116.79	74.2246	133.36	0.382675	0.59	-0.264804	0.560619	0.521203	0.260438	-0.658942	0.359347
ENSMUSG00000035964	Tmem59l	transmembrane protein 59-like [Source:MGI Symbol;Acc:MGI:1915187]	67937	93.6066	32.701	52.3543	66.4342	-1.19748	0.0441581	-0.709145	0.0322445	-0.380803	0.50749	0.483983	0.610888
ENSMUSG00000002477	Snrpd1	small nuclear ribonucleoprotein D1 [Source:MGI Symbol;Acc:MGI:98344]	20641	93.4304	116.437	83.5463	158.942	0.392195	0.531228	-0.103346	0.879164	0.77293	0.0285478	-0.513797	0.468019
ENSMUSG00000079508	Apoo	apolipoprotein O [Source:MGI Symbol;Acc:MGI:1915566]	68316	93.3909	113.299	88.71	116.615	0.358528	0.490856	-0.0336975	0.966337	0.368439	0.31954	-0.412148	0.505434
ENSMUSG00000030842	Lamtor1	late endosomal/lysosomal adaptor, MAPK and MTOR activator 1 [Source:MGI Symbol;Acc:MGI:1913758]	66508	93.3801	84.3916	86.0213	81.5029	-0.032257	0.963772	-0.0721721	0.905016	-0.112507	0.818966	-0.0644023	0.933087
ENSMUSG00000090553	Snrpe	small nuclear ribonucleoprotein E [Source:MGI Symbol;Acc:MGI:98346]	20643	93.3178	142.74	91.6835	162.773	0.636655	0.327132	0.0194902	0.982119	0.797398	0.0322394	-0.631283	0.416272
ENSMUSG00000024810	Il33	interleukin 33 [Source:MGI Symbol;Acc:MGI:1924375]	77125	93.262	94.8482	98.1698	77.1292	0.122685	0.815274	0.0955359	0.868041	-0.193151	0.652594	-0.0474012	0.94548
ENSMUSG00000015668	Pdzd11	PDZ domain containing 11 [Source:MGI Symbol;Acc:MGI:1919871]	72621	93.1935	119.161	90.1523	121.036	0.425702	0.44656	-0.0104246	0.988343	0.410464	0.305987	-0.459597	0.461032
ENSMUSG00000036835	Psenen	presenilin enhancer gamma secretase subunit [Source:MGI Symbol;Acc:MGI:1913590]	66340	93.1596	128.493	87.485	126.329	0.523475	0.378811	-0.0415068	0.959734	0.468741	0.265734	-0.585892	0.385197
ENSMUSG00000000149	Gna12	guanine nucleotide binding protein, alpha 12 [Source:MGI Symbol;Acc:MGI:95767]	14673	93.0206	108.125	114.581	86.9458	0.312794	0.443195	0.319884	0.275881	-0.0231194	0.967886	-0.0131216	0.982479
ENSMUSG00000053329	D10Jhu81e	DNA segment, Chr 10, Johns Hopkins University 81 expressed [Source:MGI Symbol;Acc:MGI:1351861]	28295	93.0146	124.978	128.945	133.522	0.512391	0.142076	0.483578	0.0507621	0.559978	0.0859784	-0.0462393	0.935951
ENSMUSG00000020477	Mrps24	mitochondrial ribosomal protein S24 [Source:MGI Symbol;Acc:MGI:1928142]	64660	92.9517	107.543	77.2982	91.9962	0.295128	0.650092	-0.198998	0.714966	0.0546252	0.924441	-0.523074	0.407208
ENSMUSG00000020993	Trappc6b	trafficking protein particle complex 6B [Source:MGI Symbol;Acc:MGI:1925482]	78232	92.9003	86.5455	80.4198	89.6256	0.0120982	0.987481	-0.148644	0.783613	0.0193872	0.972664	-0.18914	0.776552
ENSMUSG00000034932	Mrpl54	mitochondrial ribosomal protein L54 [Source:MGI Symbol;Acc:MGI:1913297]	66047	92.7936	126.072	69.4299	129.575	0.499777	0.421482	-0.340828	0.389579	0.505479	0.223461	-0.856087	0.147619
ENSMUSG00000026626	Ppp2r5a	protein phosphatase 2, regulatory subunit B', alpha [Source:MGI Symbol;Acc:MGI:2388479]	226849	92.7677	105.036	134.662	104.196	0.271184	0.530722	0.544251	0.0141291	0.222024	0.65912	0.254451	0.611793
ENSMUSG00000007891	Ctsd	cathepsin D [Source:MGI Symbol;Acc:MGI:88562]	13033	92.6715	145.324	73.8942	129.241	0.678425	0.18681	-0.261546	0.579705	0.417684	0.496928	-0.94789	0.0914753
ENSMUSG00000024571	Gm16286	predicted gene 16286 [Source:MGI Symbol;Acc:MGI:3833940]	27366	92.5977	84.7752	83.1478	74.1487	-0.0207838	0.972997	-0.112623	0.834769	-0.240253	0.567862	-0.120393	0.832522
ENSMUSG00000029146	Snx17	sorting nexin 17 [Source:MGI Symbol;Acc:MGI:2387801]	266781	92.5604	112.103	116.482	91.4763	0.35985	0.402257	0.335253	0.331573	0.0401078	0.947724	-0.0402423	0.9452
ENSMUSG00000042032	Mat2b	methionine adenosyltransferase II, beta [Source:MGI Symbol;Acc:MGI:1913667]	108645	92.5472	77.6625	101.719	72.9351	-0.143034	0.761223	0.156546	0.7474	-0.262807	0.511931	0.278525	0.601305
ENSMUSG00000036634	Mag	myelin-associated glycoprotein [Source:MGI Symbol;Acc:MGI:96912]	17136	92.5026	26.9212	45.8458	52.1425	-1.44189	0.00610708	-0.798012	0.0506434	-0.602864	0.334908	0.548139	0.549263
ENSMUSG00000026688	Mgst3	microsomal glutathione S-transferase 3 [Source:MGI Symbol;Acc:MGI:1913697]	66447	92.4866	69.0553	57.3175	74.8296	-0.292374	0.579806	-0.604595	0.0235552	-0.216288	0.731098	-0.349006	0.501101
ENSMUSG00000061787	Rps17	ribosomal protein S17 [Source:MGI Symbol;Acc:MGI:1309526]	20068	92.4855	130.216	82.8582	124.987	0.543311	0.396316	-0.10246	0.871433	0.467358	0.25754	-0.664042	0.337689
ENSMUSG00000037601	Nme1	NME/NM23 nucleoside diphosphate kinase 1 [Source:MGI Symbol;Acc:MGI:97355]	18102	92.4454	114.977	70.8808	107.833	0.38587	0.552721	-0.323736	0.310519	0.271298	0.475471	-0.719907	0.244699
ENSMUSG00000063358	Mapk1	mitogen-activated protein kinase 1 [Source:MGI Symbol;Acc:MGI:1346858]	26413	92.4114	63.7119	128.758	73.1503	-0.416066	0.282179	0.462843	0.158108	-0.25626	0.505212	0.858437	0.038922
ENSMUSG00000051359	Ncald	neurocalcin delta [Source:MGI Symbol;Acc:MGI:1196326]	52589	92.3738	46.2425	67.2068	74.2574	-0.822675	0.0710472	-0.400031	0.0922036	-0.229995	0.655312	0.411429	0.522523
ENSMUSG00000016257	Prelid3b	PRELI domain containing 3B [Source:MGI Symbol;Acc:MGI:1913640]	66390	92.1405	108.619	91.7841	97.3442	0.320294	0.571882	0.0316993	0.966337	0.140603	0.756902	-0.312118	0.645136
ENSMUSG00000038387	Rras	related RAS viral (r-ras) oncogene [Source:MGI Symbol;Acc:MGI:98179]	20130	91.9437	158.26	120.433	119.411	0.784875	0.196602	0.398088	0.195775	0.412179	0.346087	-0.435318	0.596638
ENSMUSG00000004366	Sst	somatostatin [Source:MGI Symbol;Acc:MGI:98326]	20604	91.8883	39.4217	57.2243	89.6103	-1.02877	0.0080301	-0.549279	0.192951	0.0101872	0.990695	0.390949	0.597818
ENSMUSG00000078816	Prkcg	protein kinase C, gamma [Source:MGI Symbol;Acc:MGI:97597]	18752	91.8698	32.5438	61.5819	38.7884	-1.04995	0.177648	-0.497532	0.149262	-1.08187	0.000536987	0.61384	0.561883
ENSMUSG00000024944	Arl2	ADP-ribosylation factor-like 2 [Source:MGI Symbol;Acc:MGI:1928393]	56327	91.6341	135.15	82.7402	109.88	0.604202	0.295848	-0.104002	0.847221	0.3062	0.432595	-0.730827	0.222113
ENSMUSG00000068523	Gng5	guanine nucleotide binding protein (G protein), gamma 5 [Source:MGI Symbol;Acc:MGI:109164]	14707	91.4323	124.461	94.2098	130.892	0.495654	0.448383	0.0775361	0.909871	0.546555	0.147387	-0.442446	0.571783
ENSMUSG00000035297	Cops4	COP9 signalosome subunit 4 [Source:MGI Symbol;Acc:MGI:1349414]	26891	91.3667	86.1977	87.9038	66.1227	0.017639	0.976704	-0.0223383	0.974469	-0.363268	0.405285	-0.0650378	0.910773
ENSMUSG00000019659	Ccdc12	coiled-coil domain containing 12 [Source:MGI Symbol;Acc:MGI:1919904]	72654	91.3649	116.327	82.8062	137.568	0.421608	0.461952	-0.0907099	0.897898	0.60166	0.135832	-0.539807	0.365029
ENSMUSG00000025950	Idh1	isocitrate dehydrogenase 1 (NADP+), soluble [Source:MGI Symbol;Acc:MGI:96413]	15926	91.3499	110.958	109.597	75.7012	0.36173	0.448429	0.271426	0.552845	-0.177384	0.776696	-0.10449	0.880433
ENSMUSG00000038965	Ube2l3	ubiquitin-conjugating enzyme E2L 3 [Source:MGI Symbol;Acc:MGI:109240]	22195	91.2419	117.693	118.247	126.369	0.448294	0.298001	0.3852	0.170534	0.501481	0.183679	-0.0851205	0.894372
ENSMUSG00000031913	Vps4a	vacuolar protein sorting 4A [Source:MGI Symbol;Acc:MGI:1890520]	116733	91.2239	90.3522	91.6531	82.1476	0.0878751	0.867605	0.0420108	0.949291	-0.0798228	0.865634	-0.0699362	0.913079
ENSMUSG00000063019	Manbal	mannosidase, beta A, lysosomal-like [Source:MGI Symbol;Acc:MGI:1916411]	69161	91.128	84.7811	79.9434	98.0931	0.00355924	0.996282	-0.127526	0.852532	0.166578	0.776419	-0.165228	0.802983
ENSMUSG00000029364	Wsb2	WD repeat and SOCS box-containing 2 [Source:MGI Symbol;Acc:MGI:2144041]	59043	91.1147	95.2287	86.9903	73.6488	0.165847	0.72019	-0.0295596	0.965879	-0.218587	0.587586	-0.22005	0.679944
ENSMUSG00000008393	Carhsp1	calcium regulated heat stable protein 1 [Source:MGI Symbol;Acc:MGI:1196368]	52502	91.0353	112.633	128.617	103.315	0.390519	0.327306	0.496402	0.071039	0.229717	0.652023	0.095229	0.869183
ENSMUSG00000071654	Uqcc3	ubiquinol-cytochrome c reductase complex assembly factor 3 [Source:MGI Symbol;Acc:MGI:2147553]	107197	90.995	97.9657	70.3739	111.101	0.201897	0.771591	-0.293087	0.525355	0.329951	0.481464	-0.520602	0.427271
ENSMUSG00000021114	Atp6v1d	ATPase, H+ transporting, lysosomal V1 subunit D [Source:MGI Symbol;Acc:MGI:1921084]	73834	90.9307	88.4096	79.662	102.596	0.0628118	0.908031	-0.144943	0.775136	0.21963	0.593852	-0.23609	0.654063
ENSMUSG00000031065	Cdk16	cyclin-dependent kinase 16 [Source:MGI Symbol;Acc:MGI:97516]	18555	90.8753	86.2845	87.9492	65.8696	0.0346346	0.95315	-0.00559928	0.992826	-0.363569	0.318594	-0.065954	0.910716
ENSMUSG00000025228	Actr1a	ARP1 actin-related protein 1A, centractin alpha [Source:MGI Symbol;Acc:MGI:1858964]	54130	90.7891	102.745	125.861	82.7918	0.267918	0.534977	0.467027	0.0914932	-0.0652604	0.898502	0.187932	0.716498
ENSMUSG00000004056	Akt2	thymoma viral proto-oncogene 2 [Source:MGI Symbol;Acc:MGI:104874]	11652	90.711	128.041	179.038	135.753	0.558301	0.215526	0.945539	1.48204e-05	0.584054	0.182451	0.370104	0.533335
ENSMUSG00000003528	Slc25a1	solute carrier family 25 (mitochondrial carrier, citrate transporter), member 1 [Source:MGI Symbol;Acc:MGI:1345283]	13358	90.6977	141.441	132.406	95.5612	0.692314	0.151092	0.55104	0.0111352	0.136212	0.786731	-0.181942	0.812702
ENSMUSG00000002661	Alkbh7	alkB homolog 7 [Source:MGI Symbol;Acc:MGI:1913650]	66400	90.6721	114.629	84.5713	124.721	0.411203	0.445643	-0.0568516	0.941716	0.48698	0.219406	-0.491153	0.409387
ENSMUSG00000046330	Rpl37a	ribosomal protein L37a [Source:MGI Symbol;Acc:MGI:98068]	19981	90.6067	123.382	74.4747	138.337	0.499172	0.459811	-0.197342	0.761212	0.601113	0.218216	-0.713685	0.327286
ENSMUSG00000027937	Jtb	jumping translocation breakpoint [Source:MGI Symbol;Acc:MGI:1346082]	23922	90.5956	105.227	90.4453	86.5779	0.306218	0.591027	0.0391482	0.959458	0.0111038	0.984576	-0.289164	0.691198
ENSMUSG00000021917	Spcs1	signal peptidase complex subunit 1 homolog (S. cerevisiae) [Source:MGI Symbol;Acc:MGI:1916269]	69019	90.5322	105.303	73.1655	92.3594	0.312204	0.473874	-0.233597	0.648678	0.086529	0.859412	-0.573421	0.278425
ENSMUSG00000029038	Ssu72	Ssu72 RNA polymerase II CTD phosphatase homolog (yeast) [Source:MGI Symbol;Acc:MGI:1916241]	68991	90.5219	102.073	80.9348	97.0975	0.262897	0.629327	-0.118569	0.824365	0.158325	0.72483	-0.406639	0.467133
ENSMUSG00000030042	Pole4	polymerase (DNA-directed), epsilon 4 (p12 subunit) [Source:MGI Symbol;Acc:MGI:1914229]	66979	90.4115	149.99	127.374	124.08	0.759986	0.156069	0.484984	0.197729	0.496842	0.172758	-0.292462	0.733814
ENSMUSG00000057841	Rpl32	ribosomal protein L32 [Source:MGI Symbol;Acc:MGI:98038]	19951	90.1883	118.393	73.6689	94.9013	0.445633	0.5453	-0.210416	0.720424	0.142473	0.776821	-0.666316	0.398708
ENSMUSG00000032381	Fam96a	family with sequence similarity 96, member A [Source:MGI Symbol;Acc:MGI:1915500]	68250	90.161	115.3	94.4687	111.249	0.424685	0.485033	0.101741	0.872097	0.351561	0.335072	-0.345938	0.650953
ENSMUSG00000029462	Vps29	VPS29 retromer complex component [Source:MGI Symbol;Acc:MGI:1928344]	56433	89.8834	104.332	92.5665	87.352	0.302209	0.585115	0.0742147	0.905971	0.0215035	0.969075	-0.252782	0.706376
ENSMUSG00000003873	Bax	BCL2-associated X protein [Source:MGI Symbol;Acc:MGI:99702]	12028	89.819	114.96	71.2085	114.038	0.421356	0.524236	-0.26981	0.511993	0.387483	0.294629	-0.705444	0.283195
ENSMUSG00000022820	Ndufb4	NADH dehydrogenase (ubiquinone) 1 beta subcomplex 4 [Source:MGI Symbol;Acc:MGI:1915444]	68194	89.816	105.466	74.9528	115.321	0.312325	0.627244	-0.19637	0.721345	0.390391	0.416597	-0.526694	0.451185
ENSMUSG00000001687	Ubl3	ubiquitin-like 3 [Source:MGI Symbol;Acc:MGI:1344373]	24109	89.7665	82.4098	109.305	72.0908	-0.0208727	0.971836	0.302565	0.271848	-0.232379	0.569819	0.302382	0.501101
ENSMUSG00000019478	Rab4a	RAB4A, member RAS oncogene family [Source:MGI Symbol;Acc:MGI:105069]	19341	89.7658	74.3695	78.7949	77.0348	-0.162772	0.789303	-0.143872	0.733288	-0.148295	0.723908	-0.00392886	0.996301
ENSMUSG00000028861	Mrps15	mitochondrial ribosomal protein S15 [Source:MGI Symbol;Acc:MGI:1913657]	66407	89.7284	115.698	84.8128	110.837	0.441712	0.400644	-0.0448902	0.947262	0.348655	0.355794	-0.511908	0.354329
ENSMUSG00000020719	Ddx5	DEAD (Asp-Glu-Ala-Asp) box polypeptide 5 [Source:MGI Symbol;Acc:MGI:105037]	13207	89.5682	68.0959	84.808	83.6982	-0.272112	0.593853	-0.0364093	0.962162	-0.0204868	0.973239	0.209308	0.751306
ENSMUSG00000062963	Ufc1	ubiquitin-fold modifier conjugating enzyme 1 [Source:MGI Symbol;Acc:MGI:1913405]	66155	89.5409	111.326	83.7502	99.7317	0.396301	0.458413	-0.0519902	0.93688	0.212695	0.607695	-0.473236	0.405043
ENSMUSG00000055850	Rnf181	ring finger protein 181 [Source:MGI Symbol;Acc:MGI:1913760]	66510	89.4635	115.828	96.3519	117.708	0.454176	0.323405	0.137447	0.767169	0.438817	0.225158	-0.340038	0.562034
ENSMUSG00000022884	Eif4a2	eukaryotic translation initiation factor 4A2 [Source:MGI Symbol;Acc:MGI:106906]	13682	89.2994	60.3634	89.5434	71.4195	-0.440403	0.20296	0.0376949	0.952852	-0.242892	0.51624	0.453216	0.25424
ENSMUSG00000050821	Fam131a	family with sequence similarity 131, member A [Source:MGI Symbol;Acc:MGI:1925658]	78408	89.245	34.8693	72.0655	67.6765	-1.1655	0.00231442	-0.253752	0.528356	-0.301021	0.50899	0.882453	0.0530384
ENSMUSG00000027613	Eif6	eukaryotic translation initiation factor 6 [Source:MGI Symbol;Acc:MGI:1196288]	16418	89.1729	106.272	81.4032	97.3299	0.328085	0.630854	-0.088537	0.884547	0.178168	0.69038	-0.439909	0.54207
ENSMUSG00000076281	Gm24270	predicted gene, 24270 [Source:MGI Symbol;Acc:MGI:5454047]		89.0932	98.0821	97.7285	342.876	0.225163	0.731211	0.13671	0.880305	1.45261	0.00655015	-0.0925303	0.918201
ENSMUSG00000037361	Sf3b6	splicing factor 3B, subunit 6 [Source:MGI Symbol;Acc:MGI:1913305]	66055	88.6909	104.574	96.6327	116.108	0.319763	0.591307	0.150368	0.787002	0.430877	0.220722	-0.190633	0.819773
ENSMUSG00000062981	Mrpl42	mitochondrial ribosomal protein L42 [Source:MGI Symbol;Acc:MGI:1333774]	67270	88.648	106.513	72.4102	93.4516	0.339107	0.59686	-0.228635	0.637265	0.138045	0.784366	-0.590715	0.352643
ENSMUSG00000023939	Mrpl14	mitochondrial ribosomal protein L14 [Source:MGI Symbol;Acc:MGI:1333864]	68463	88.5032	120.088	71.8862	117.143	0.503292	0.350173	-0.236615	0.627398	0.431627	0.296889	-0.763132	0.15857
ENSMUSG00000079316	Rab9	RAB9, member RAS oncogene family [Source:MGI Symbol;Acc:MGI:1890695]	56382	88.4784	100.352	116.584	116.85	0.270874	0.63656	0.398447	0.288953	0.430614	0.350454	0.109943	0.900718
ENSMUSG00000034120	Srsf2	serine/arginine-rich splicing factor 2 [Source:MGI Symbol;Acc:MGI:98284]	20382	88.3776	105.973	99.2061	107.619	0.347625	0.437978	0.190417	0.671199	0.328188	0.405549	-0.177933	0.767538
ENSMUSG00000058267	Mrps14	mitochondrial ribosomal protein S14 [Source:MGI Symbol;Acc:MGI:1928141]	64659	88.3766	107.943	91.339	105.284	0.367086	0.515558	0.0789117	0.909005	0.301582	0.460016	-0.309298	0.666897
ENSMUSG00000034403	Pja1	praja ring finger ubiquitin ligase 1 [Source:MGI Symbol;Acc:MGI:1101765]	18744	88.2779	52.3789	72.3695	47.1337	-0.582322	0.358238	-0.236421	0.587024	-0.784058	0.0158767	0.332027	0.700345
ENSMUSG00000060036	Rpl3	ribosomal protein L3 [Source:MGI Symbol;Acc:MGI:1351605]	27367	88.2658	89.0481	73.721	80.4404	0.116764	0.878359	-0.210269	0.564969	-0.0643044	0.890591	-0.343077	0.629895
ENSMUSG00000020460	Rps27a	ribosomal protein S27A [Source:MGI Symbol;Acc:MGI:1925544]	78294	88.2029	125.794	71.1051	149.474	0.561647	0.365928	-0.236653	0.640528	0.752504	0.0601122	-0.808356	0.223387
ENSMUSG00000025545	Clybl	citrate lyase beta like [Source:MGI Symbol;Acc:MGI:1916884]	69634	88.1996	119.295	89.7302	112.251	0.497887	0.30505	0.0505534	0.949261	0.369202	0.436072	-0.476432	0.325855
ENSMUSG00000000355	Mcts1	malignant T cell amplified sequence 1 [Source:MGI Symbol;Acc:MGI:1916245]	68995	88.1731	93.7386	80.5977	95.095	0.188215	0.731211	-0.0849872	0.887508	0.167634	0.674868	-0.29689	0.631084
ENSMUSG00000001794	Capns1	calpain, small subunit 1 [Source:MGI Symbol;Acc:MGI:88266]	12336	88.1142	182.902	100.373	159.026	1.00395	0.0902142	0.209225	0.559662	0.850367	0.00998409	-0.835195	0.243071
ENSMUSG00000074247	Dda1	DET1 and DDB1 associated 1 [Source:MGI Symbol;Acc:MGI:1913748]	66498	87.8834	109.79	93.0202	110.768	0.40337	0.414156	0.110947	0.820667	0.374509	0.336277	-0.318862	0.57751
ENSMUSG00000057880	Abat	4-aminobutyrate aminotransferase [Source:MGI Symbol;Acc:MGI:2443582]	268860	87.8671	92.6402	123.801	92.2097	0.153998	0.840323	0.492624	0.0728327	0.129408	0.800172	0.299407	0.703568
ENSMUSG00000003464	Pex19	peroxisomal biogenesis factor 19 [Source:MGI Symbol;Acc:MGI:1334458]	19298	87.6509	90.5161	86.6254	87.7756	0.140407	0.793847	0.0141893	0.983963	0.0655981	0.908806	-0.152642	0.768849
ENSMUSG00000038552	Fndc4	fibronectin type III domain containing 4 [Source:MGI Symbol;Acc:MGI:1917195]	64339	87.2587	106.749	79.7899	78.9401	0.379184	0.395696	-0.0793808	0.906144	-0.0686696	0.887366	-0.480697	0.370702
ENSMUSG00000025487	Psmd13	proteasome (prosome, macropain) 26S subunit, non-ATPase, 13 [Source:MGI Symbol;Acc:MGI:1345192]	23997	87.0272	98.4901	87.3829	80.5188	0.26723	0.624402	0.0364982	0.956788	-0.0462354	0.939555	-0.255828	0.680803
ENSMUSG00000031778	Cx3cl1	chemokine (C-X3-C motif) ligand 1 [Source:MGI Symbol;Acc:MGI:1097153]	20312	86.8816	34.5323	98.566	62.2462	-0.970255	0.191269	0.172735	0.820459	-0.377106	0.481282	1.06981	0.213874
ENSMUSG00000062647	Rpl7a	ribosomal protein L7A [Source:MGI Symbol;Acc:MGI:1353472]	27176	86.8656	129.017	86.2267	135.04	0.606419	0.335046	0.0303096	0.968468	0.648702	0.0926975	-0.596786	0.417912
ENSMUSG00000020720	Psmd12	proteasome (prosome, macropain) 26S subunit, non-ATPase, 12 [Source:MGI Symbol;Acc:MGI:1914247]	66997	86.6667	87.9845	78.7474	74.0872	0.117997	0.834413	-0.0981965	0.861596	-0.15146	0.791701	-0.243653	0.646334
ENSMUSG00000068220	Lgals1	lectin, galactose binding, soluble 1 [Source:MGI Symbol;Acc:MGI:96777]	16852	86.5954	520.636	92.5057	213.237	2.03849	0.00132989	0.118587	0.822101	1.24859	2.53666e-05	-1.95583	0.00299102
ENSMUSG00000029106	Add1	adducin 1 (alpha) [Source:MGI Symbol;Acc:MGI:87918]	11518	86.585	66.8752	106.923	75.927	-0.25753	0.627244	0.311609	0.365003	-0.114688	0.80939	0.549014	0.265734
ENSMUSG00000047675	Rps8	ribosomal protein S8 [Source:MGI Symbol;Acc:MGI:98166]	20116	86.4681	136.358	79.0522	121.941	0.681497	0.275102	-0.0764379	0.910074	0.521779	0.193828	-0.771736	0.271565
ENSMUSG00000019831	Wasf1	WAS protein family, member 1 [Source:MGI Symbol;Acc:MGI:1890563]	83767	86.4112	28.1158	72.2357	39.3695	-1.2954	0.0228042	-0.205864	0.727368	-0.991041	0.000712823	1.05174	0.140077
ENSMUSG00000031157	Pqbp1	polyglutamine binding protein 1 [Source:MGI Symbol;Acc:MGI:1859638]	54633	86.3168	82.9453	89.669	99.1868	0.0458645	0.933404	0.0861469	0.88113	0.253654	0.527637	0.0174658	0.978954
ENSMUSG00000047547	Cltb	clathrin, light polypeptide (Lcb) [Source:MGI Symbol;Acc:MGI:1921575]	74325	86.2808	148.081	79.5979	111.69	0.763347	0.258106	-0.0727751	0.902828	0.412103	0.23589	-0.85191	0.243648
ENSMUSG00000024758	Rtn3	reticulon 3 [Source:MGI Symbol;Acc:MGI:1339970]	20168	86.1037	62.5924	72.2552	71.256	-0.322948	0.647902	-0.191388	0.714584	-0.198794	0.688287	0.109837	0.916823
ENSMUSG00000002767	Mrpl2	mitochondrial ribosomal protein L2 [Source:MGI Symbol;Acc:MGI:1351622]	27398	86.0816	109.02	74.0676	88.0209	0.424755	0.323269	-0.167199	0.714081	0.0931486	0.842322	-0.619596	0.142881
ENSMUSG00000035443	Thyn1	thymocyte nuclear protein 1 [Source:MGI Symbol;Acc:MGI:1925112]	77862	86.0708	124.09	73.5632	95.3137	0.59448	0.183519	-0.174817	0.730055	0.194914	0.668701	-0.791834	0.0887479
ENSMUSG00000040415	Dtx3	deltex 3, E3 ubiquitin ligase [Source:MGI Symbol;Acc:MGI:2135752]	80904	86.0298	91.0146	98.0999	90.4827	0.180655	0.689036	0.213019	0.530476	0.134133	0.777626	0.0103301	0.986454
ENSMUSG00000025731	Mettl26	methyltransferase like 26 [Source:MGI Symbol;Acc:MGI:1915597]	68347	85.9017	110.696	70.7464	114.357	0.445983	0.294417	-0.224406	0.610221	0.449558	0.226228	-0.699287	0.0885871
ENSMUSG00000009927	Rps25	ribosomal protein S25 [Source:MGI Symbol;Acc:MGI:1922867]	75617	85.7456	121.935	72.9884	112.914	0.547139	0.424479	-0.166849	0.780296	0.428156	0.344113	-0.721345	0.335496
ENSMUSG00000016308	Ube2a	ubiquitin-conjugating enzyme E2A [Source:MGI Symbol;Acc:MGI:102959]	22209	85.699	99.0611	95.8001	97.9458	0.296688	0.57601	0.186376	0.675915	0.248312	0.560457	-0.132938	0.863861
ENSMUSG00000041548	Hspb8	heat shock protein 8 [Source:MGI Symbol;Acc:MGI:2135756]	80888	85.5682	130.602	81.2328	116.955	0.650461	0.239995	-0.0328825	0.969053	0.481282	0.17086	-0.701975	0.270325
ENSMUSG00000026879	Gsn	gelsolin [Source:MGI Symbol;Acc:MGI:95851]	227753	85.3415	54.9735	60.1529	39.1032	-0.498423	0.311632	-0.441298	0.133734	-0.917512	0.0490666	0.0328811	0.968018
ENSMUSG00000028455	Stoml2	stomatin (Epb7.2)-like 2 [Source:MGI Symbol;Acc:MGI:1913842]	66592	85.2973	91.419	78.5114	77.8262	0.19692	0.673177	-0.07746	0.884297	-0.0597082	0.910458	-0.30101	0.531767
ENSMUSG00000025732	Mcrip2	MAPK regulated corepressor interacting protein 2 [Source:MGI Symbol;Acc:MGI:1915491]	68241	85.2808	113.936	82.9834	129.389	0.474467	0.419321	-0.00201662	0.997961	0.59867	0.192349	-0.498397	0.451951
ENSMUSG00000063694	Cycs	cytochrome c, somatic [Source:MGI Symbol;Acc:MGI:88578]	13063	85.2108	108.115	71.5191	111.044	0.417346	0.45	-0.190188	0.725722	0.422059	0.23602	-0.626307	0.304124
ENSMUSG00000028478	Clta	clathrin, light polypeptide (Lca) [Source:MGI Symbol;Acc:MGI:894297]	12757	85.0788	89.4669	70.3975	105.974	0.175044	0.744125	-0.217627	0.586104	0.364546	0.28823	-0.418083	0.42897
ENSMUSG00000038871	Bpgm	2,3-bisphosphoglycerate mutase [Source:MGI Symbol;Acc:MGI:1098242]	12183	84.9752	103.365	82.7501	94.8034	0.363416	0.512974	-0.00311673	0.995881	0.212905	0.621543	-0.392133	0.515453
ENSMUSG00000009630	Ppp2cb	protein phosphatase 2 (formerly 2A), catalytic subunit, beta isoform [Source:MGI Symbol;Acc:MGI:1321161]	19053	84.8086	93.7245	100.115	74.693	0.237572	0.605819	0.256665	0.472238	-0.111061	0.840266	-0.00125513	0.998535
ENSMUSG00000007777	0610009B22Rik	RIKEN cDNA 0610009B22 gene [Source:MGI Symbol;Acc:MGI:1913300]	66050	84.7796	103.646	90.7953	94.1706	0.369048	0.496603	0.1231	0.826638	0.202324	0.72234	-0.269616	0.685099
ENSMUSG00000030983	Bccip	BRCA2 and CDKN1A interacting protein [Source:MGI Symbol;Acc:MGI:1913415]	66165	84.6855	107.947	79.0043	93.9298	0.430776	0.382299	-0.0543746	0.939584	0.204297	0.593275	-0.50742	0.364422
ENSMUSG00000072704	Smim10l1	small integral membrane protein 10 like 1 [Source:MGI Symbol;Acc:MGI:1914379]	381820	84.6795	82.6497	76.1602	82.4928	0.0719724	0.911509	-0.102929	0.849894	0.0383883	0.949045	-0.200577	0.761061
ENSMUSG00000075701	Selenos	selenoprotein S [Source:MGI Symbol;Acc:MGI:95994]	109815	84.6657	86.2172	59.1379	86.5114	0.105475	0.895573	-0.389006	0.489224	0.0830896	0.87754	-0.532595	0.509326
ENSMUSG00000008140	Emc10	ER membrane protein complex subunit 10 [Source:MGI Symbol;Acc:MGI:1916933]	69683	84.6548	73.6615	67.0282	78.6464	-0.0925583	0.878698	-0.274257	0.478462	-0.040088	0.945159	-0.212499	0.746025
ENSMUSG00000029649	Pomp	proteasome maturation protein [Source:MGI Symbol;Acc:MGI:1913787]	66537	84.6034	111.943	75.5615	118.72	0.466905	0.443211	-0.116946	0.818133	0.517054	0.135205	-0.603331	0.346898
ENSMUSG00000044252	Osbpl1a	oxysterol binding protein-like 1A [Source:MGI Symbol;Acc:MGI:1927551]	64291	84.449	63.7004	92.4094	70.6913	-0.286956	0.597502	0.156904	0.685629	-0.176918	0.653736	0.41657	0.469076
ENSMUSG00000026878	Rab14	RAB14, member RAS oncogene family [Source:MGI Symbol;Acc:MGI:1915615]	68365	84.4329	86.3678	103.776	109.678	0.135397	0.780255	0.317993	0.243381	0.421915	0.193639	0.160731	0.768849
ENSMUSG00000006818	Sod2	superoxide dismutase 2, mitochondrial [Source:MGI Symbol;Acc:MGI:98352]	20656	84.2018	106.309	89.8853	122.384	0.415184	0.387583	0.122613	0.805755	0.560572	0.0808269	-0.316303	0.5911
ENSMUSG00000003813	Rad23a	RAD23 homolog A, nucleotide excision repair protein [Source:MGI Symbol;Acc:MGI:105126]	19358	84.2003	104.791	87.9279	71.1163	0.393331	0.433174	0.0866784	0.889377	-0.160738	0.767184	-0.332795	0.536427
ENSMUSG00000028670	Lypla2	lysophospholipase 2 [Source:MGI Symbol;Acc:MGI:1347000]	26394	84.1746	156.051	77.0994	111.022	0.868199	0.155007	-0.0868273	0.871827	0.431407	0.221039	-0.97055	0.136742
ENSMUSG00000028677	Rnf220	ring finger protein 220 [Source:MGI Symbol;Acc:MGI:1913993]	66743	84.0565	59.9482	67.3404	73.4393	-0.361846	0.374768	-0.265876	0.442566	-0.119452	0.822053	0.0662717	0.917337
ENSMUSG00000003099	Ppp5c	protein phosphatase 5, catalytic subunit [Source:MGI Symbol;Acc:MGI:102666]	19060	83.8198	91.6845	84.2281	63.6467	0.216571	0.664265	0.0402102	0.949291	-0.299106	0.534153	-0.200562	0.745444
ENSMUSG00000027423	Snx5	sorting nexin 5 [Source:MGI Symbol;Acc:MGI:1916428]	69178	83.7408	91.2656	101.949	86.5285	0.214631	0.646282	0.301036	0.358976	0.107059	0.849208	0.066714	0.920649
ENSMUSG00000040269	Mrps28	mitochondrial ribosomal protein S28 [Source:MGI Symbol;Acc:MGI:1913480]	66230	83.6584	126.328	79.1999	108.96	0.627801	0.31087	-0.031865	0.971172	0.418709	0.305183	-0.67231	0.356923
ENSMUSG00000025968	Ndufs1	NADH dehydrogenase (ubiquinone) Fe-S protein 1 [Source:MGI Symbol;Acc:MGI:2443241]	227197	83.5624	59.7437	79.2311	50.7331	-0.351785	0.591102	-0.0422789	0.955647	-0.610173	0.0857773	0.285897	0.731116
ENSMUSG00000030685	Kctd13	potassium channel tetramerisation domain containing 13 [Source:MGI Symbol;Acc:MGI:1923739]	233877	83.4282	52.6657	65.4807	59.048	-0.521416	0.229985	-0.294847	0.387163	-0.405931	0.255457	0.198888	0.768849
ENSMUSG00000031808	Slc27a1	solute carrier family 27 (fatty acid transporter), member 1 [Source:MGI Symbol;Acc:MGI:1347098]	26457	83.3336	112.998	97.5886	61.6727	0.464774	0.486733	0.235547	0.654146	-0.327229	0.500446	-0.257631	0.775704
ENSMUSG00000002475	Abhd3	abhydrolase domain containing 3 [Source:MGI Symbol;Acc:MGI:2147183]	106861	83.2911	82.3458	80.1052	58.8606	0.0576316	0.954791	-0.0135496	0.987627	-0.385084	0.441441	-0.0946307	0.937155
ENSMUSG00000001158	Snrnp27	small nuclear ribonucleoprotein 27 (U4/U6.U5) [Source:MGI Symbol;Acc:MGI:1913868]	66618	83.2181	101.238	74.5126	120.898	0.353935	0.591307	-0.104716	0.884297	0.54608	0.211144	-0.477475	0.528079
ENSMUSG00000029499	Pxmp2	peroxisomal membrane protein 2 [Source:MGI Symbol;Acc:MGI:107487]	19301	83.1141	81.5687	73.6555	81.178	0.067968	0.920462	-0.128841	0.833857	0.0326453	0.961329	-0.229317	0.677651
ENSMUSG00000022678	Nde1	nudE neurodevelopment protein 1 [Source:MGI Symbol;Acc:MGI:1914453]	67203	83.067	87.25	84.7939	87.7277	0.158123	0.784547	0.0594642	0.931191	0.130107	0.84508	-0.12281	0.858623
ENSMUSG00000071072	Ptges3	prostaglandin E synthase 3 [Source:MGI Symbol;Acc:MGI:1929282]	56351	83.0286	100.294	90.5051	121.562	0.361015	0.45149	0.152929	0.754142	0.583597	0.0707	-0.229353	0.728418
ENSMUSG00000090733	Rps27	ribosomal protein S27 [Source:MGI Symbol;Acc:MGI:1888676]	57294	82.9802	79.3323	56.9388	105.554	0.0500017	0.953038	-0.429246	0.32503	0.373017	0.512923	-0.510188	0.473813
ENSMUSG00000033272	Slc35a4	solute carrier family 35, member A4 [Source:MGI Symbol;Acc:MGI:1915093]	67843	82.8208	98.8301	97.1422	80.6409	0.338057	0.443195	0.248302	0.503866	0.0308142	0.96104	-0.110755	0.860092
ENSMUSG00000026123	Plekhb2	pleckstrin homology domain containing, family B (evectins) member 2 [Source:MGI Symbol;Acc:MGI:2385825]	226971	82.7821	85.4242	100.39	73.8918	0.126491	0.859136	0.286118	0.445978	-0.0963072	0.867106	0.134257	0.866664
ENSMUSG00000028849	Map7d1	MAP7 domain containing 1 [Source:MGI Symbol;Acc:MGI:2384297]	245877	82.7362	87.7882	85.3455	76.1458	0.181627	0.680387	0.0703877	0.906144	-0.0527052	0.921741	-0.133707	0.80806
ENSMUSG00000033933	Vhl	von Hippel-Lindau tumor suppressor [Source:MGI Symbol;Acc:MGI:103223]	22346	82.7201	84.58	122.32	105.163	0.119786	0.849598	0.54351	0.102372	0.366334	0.458604	0.414424	0.50084
ENSMUSG00000039771	Polr2j	polymerase (RNA) II (DNA directed) polypeptide J [Source:MGI Symbol;Acc:MGI:109582]	20022	82.5553	93.4622	69.2772	85.8198	0.265399	0.673977	-0.195566	0.692714	0.11899	0.824048	-0.483525	0.451987
ENSMUSG00000001729	Akt1	thymoma viral proto-oncogene 1 [Source:MGI Symbol;Acc:MGI:87986]	11651	82.4892	103.78	92.9734	69.2758	0.418634	0.308512	0.19739	0.580366	-0.166728	0.702354	-0.245212	0.63827
ENSMUSG00000022517	Mgrn1	mahogunin, ring finger 1 [Source:MGI Symbol;Acc:MGI:2447670]	17237	82.4686	82.6851	100.899	65.6202	0.0981149	0.870477	0.307332	0.309533	-0.241066	0.534036	0.184609	0.776335
ENSMUSG00000031820	Babam1	BRISC and BRCA1 A complex member 1 [Source:MGI Symbol;Acc:MGI:1915501]	68251	82.3657	96.4944	82.6192	68.0823	0.317545	0.549201	0.0407375	0.949261	-0.196891	0.614536	-0.301672	0.629155
ENSMUSG00000006373	Pgrmc1	progesterone receptor membrane component 1 [Source:MGI Symbol;Acc:MGI:1858305]	53328	82.3286	67.6396	55.9801	78.1372	-0.171058	0.821729	-0.483335	0.0882203	-0.026337	0.970344	-0.319747	0.692697
ENSMUSG00000027187	Cat	catalase [Source:MGI Symbol;Acc:MGI:88271]	12359	82.2817	83.2541	90.1528	73.9232	0.103904	0.876933	0.148963	0.812236	-0.0786285	0.8939	0.026658	0.971947
ENSMUSG00000039128	Cdc123	cell division cycle 123 [Source:MGI Symbol;Acc:MGI:2138811]	98828	82.1753	86.9259	77.0804	76.0623	0.178775	0.702048	-0.0525179	0.934221	-0.0452791	0.933494	-0.258776	0.575379
ENSMUSG00000001105	Ift20	intraflagellar transport 20 [Source:MGI Symbol;Acc:MGI:1915585]	55978	82.0523	88.3731	61.2657	109.19	0.20616	0.72151	-0.346771	0.33705	0.443246	0.326787	-0.585677	0.22858
ENSMUSG00000021131	Erh	ERH mRNA splicing and mitosis factor [Source:MGI Symbol;Acc:MGI:108089]	13877	81.9809	106.316	85.2989	125.38	0.443525	0.442548	0.087565	0.894318	0.628114	0.0871493	-0.379357	0.582226
ENSMUSG00000072694	1500011B03Rik	RIKEN cDNA 1500011B03 gene [Source:MGI Symbol;Acc:MGI:1913486]		81.9797	61.6148	55.3241	80.8442	-0.283898	0.551878	-0.49602	0.0552235	0.0460322	0.943155	-0.242789	0.667089
ENSMUSG00000024513	Mbd2	methyl-CpG binding domain protein 2 [Source:MGI Symbol;Acc:MGI:1333813]	17191	81.9709	100.425	88.0132	100.576	0.37293	0.52502	0.134854	0.765846	0.345661	0.34167	-0.266484	0.718256
ENSMUSG00000016637	Ift27	intraflagellar transport 27 [Source:MGI Symbol;Acc:MGI:1914292]	67042	81.8032	75.3481	90.0413	93.2136	-0.0105126	0.987278	0.166091	0.691331	0.241298	0.59844	0.15483	0.782934
ENSMUSG00000041035	Gm17018	predicted gene 17018 [Source:MGI Symbol;Acc:MGI:4820566]	226162	81.7638	111.159	47.1777	98.8108	0.519254	0.241342	-0.676757	0.0288814	0.304571	0.484806	-1.2401	0.00127899
ENSMUSG00000018821	Avpi1	arginine vasopressin-induced 1 [Source:MGI Symbol;Acc:MGI:1916784]	69534	81.7585	123.725	64.6948	91.108	0.644184	0.238858	-0.28117	0.392229	0.209937	0.616307	-0.940055	0.0694369
ENSMUSG00000018672	Copz2	coatomer protein complex, subunit zeta 2 [Source:MGI Symbol;Acc:MGI:1929008]	56358	81.7005	107.774	85.6257	102.366	0.46521	0.385891	0.0955282	0.893802	0.359757	0.39072	-0.393812	0.522028
ENSMUSG00000092341	Malat1	metastasis associated lung adenocarcinoma transcript 1 (non-coding RNA) [Source:MGI Symbol;Acc:MGI:1919539]	72289	81.677	10.0643	15.9717	25.1103	-2.35265	1.04868e-05	-1.09219	0.0305956	-0.701256	0.337937	0.511806	0.406144
ENSMUSG00000061613	U2af1	U2 small nuclear ribonucleoprotein auxiliary factor (U2AF) 1 [Source:MGI Symbol;Acc:MGI:98884]	108121	81.5979	116.968	85.7507	104.201	0.579977	0.27068	0.103907	0.85802	0.398969	0.225683	-0.4973	0.444631
ENSMUSG00000025137	Pcyt2	phosphate cytidylyltransferase 2, ethanolamine [Source:MGI Symbol;Acc:MGI:1915921]	68671	81.5423	66.8993	78.711	61.9645	-0.17164	0.727024	-0.00956213	0.987018	-0.300055	0.415666	0.136515	0.813224
ENSMUSG00000022427	Tomm22	translocase of outer mitochondrial membrane 22 [Source:MGI Symbol;Acc:MGI:2450248]	223696	81.4757	93.0815	78.0165	103.392	0.284309	0.618323	-0.0185656	0.978641	0.390989	0.283413	-0.326094	0.622394
ENSMUSG00000020277	Pfkl	phosphofructokinase, liver, B-type [Source:MGI Symbol;Acc:MGI:97547]	18641	81.425	61.079	70.4184	52.6232	-0.29514	0.627347	-0.167319	0.741893	-0.515657	0.227613	0.105436	0.90132
ENSMUSG00000028779	Pef1	penta-EF hand domain containing 1 [Source:MGI Symbol;Acc:MGI:1915148]	67898	81.3697	83.7129	86.895	70.4427	0.138079	0.784547	0.121172	0.80051	-0.126911	0.808555	-0.0389459	0.955884
ENSMUSG00000045257	Morn2	MORN repeat containing 2 [Source:MGI Symbol;Acc:MGI:2674071]	378462	81.2446	104.886	64.7293	116.673	0.441034	0.432673	-0.266563	0.517396	0.553122	0.104578	-0.72691	0.18921
ENSMUSG00000019943	Atp2b1	ATPase, Ca++ transporting, plasma membrane 1 [Source:MGI Symbol;Acc:MGI:104653]	67972	81.1982	25.6692	67.8493	44.8233	-1.2519	0.0575981	-0.199707	0.763495	-0.704965	0.105585	1.01365	0.228401
ENSMUSG00000055553	Kxd1	KxDL motif containing 1 [Source:MGI Symbol;Acc:MGI:1922870]	75620	81.1362	101.03	75.6768	83.3254	0.393679	0.501332	-0.0551701	0.932719	0.107159	0.831579	-0.47171	0.454147
ENSMUSG00000029463	Fam216a	family with sequence similarity 216, member A [Source:MGI Symbol;Acc:MGI:1916198]	68948	81.1022	87.8124	72.1992	73.6965	0.206749	0.698821	-0.125142	0.81996	-0.0672095	0.909925	-0.358393	0.50888
ENSMUSG00000044709	Gemin7	gem nuclear organelle associated protein 7 [Source:MGI Symbol;Acc:MGI:1916981]	69731	81.0729	98.9454	66.0839	104.947	0.366804	0.54905	-0.230673	0.606531	0.408973	0.341638	-0.621299	0.299092
ENSMUSG00000039770	Ypel5	yippee like 5 [Source:MGI Symbol;Acc:MGI:1916937]	383295	81.0432	89.9867	85.584	99.2029	0.242188	0.694597	0.108466	0.821783	0.337189	0.334496	-0.16001	0.839399
ENSMUSG00000024039	Cbs	cystathionine beta-synthase [Source:MGI Symbol;Acc:MGI:88285]	12411	80.8594	87.2047	83.6652	57.8353	0.198647	0.707644	0.0763226	0.930567	-0.356256	0.495073	-0.139276	0.859784
ENSMUSG00000036504	Phpt1	phosphohistidine phosphatase 1 [Source:MGI Symbol;Acc:MGI:1922704]	75454	80.6416	91.9182	69.5067	110.186	0.280018	0.638737	-0.155472	0.769538	0.476465	0.291821	-0.458015	0.472123
ENSMUSG00000035104	Eva1a	eva-1 homolog A (C. elegans) [Source:MGI Symbol;Acc:MGI:2385247]	232146	80.5813	74.6531	84.1464	61.9456	-0.0183917	0.982693	0.0877768	0.923068	-0.267932	0.629237	0.0845516	0.932343
ENSMUSG00000006057	Atp5g1	ATP synthase, H+ transporting, mitochondrial F0 complex, subunit C1 (subunit 9) [Source:MGI Symbol;Acc:MGI:107653]	11951	80.444	129.274	53.8481	109.64	0.731825	0.117059	-0.480557	0.19868	0.484984	0.134331	-1.22797	0.00840383
ENSMUSG00000062691	Cebpzos	CCAAT/enhancer binding protein (C/EBP), zeta, opposite strand [Source:MGI Symbol;Acc:MGI:1915804]	68554	80.1977	101.331	71.0675	115.785	0.409258	0.500543	-0.120611	0.840384	0.550658	0.171702	-0.550362	0.400455
ENSMUSG00000078695	Cisd3	CDGSH iron sulfur domain 3 [Source:MGI Symbol;Acc:MGI:101788]	217149	80.0894	109.151	88.1386	115.096	0.511546	0.337869	0.162575	0.742733	0.539596	0.203891	-0.37384	0.576861
ENSMUSG00000034336	Ina	internexin neuronal intermediate filament protein, alpha [Source:MGI Symbol;Acc:MGI:96568]	226180	79.9325	37.5956	50.1198	69.2956	-0.860759	0.135291	-0.567758	0.118389	-0.128159	0.872077	0.267198	0.789136
ENSMUSG00000021496	Pcbd2	pterin 4 alpha carbinolamine dehydratase/dimerization cofactor of hepatocyte nuclear factor 1 alpha (TCF1) 2 [Source:MGI Symbol;Acc:MGI:1919812]	72562	79.9016	96.2697	65.2899	105.513	0.34481	0.565446	-0.228047	0.641473	0.433118	0.278395	-0.595684	0.329491
ENSMUSG00000022516	Nudt16l1	nudix (nucleoside diphosphate linked moiety X)-type motif 16-like 1 [Source:MGI Symbol;Acc:MGI:1914161]	66911	79.7196	80.8015	82.8288	83.2407	0.118629	0.822123	0.0853019	0.883618	0.124973	0.806328	-0.0556266	0.935968
ENSMUSG00000046671	Mtfr1l	mitochondrial fission regulator 1-like [Source:MGI Symbol;Acc:MGI:1924074]	76824	79.6034	102.906	87.436	90.3939	0.447092	0.371701	0.164411	0.675582	0.238957	0.553676	-0.310404	0.611853
ENSMUSG00000030327	Necap1	NECAP endocytosis associated 1 [Source:MGI Symbol;Acc:MGI:1914852]	67602	79.6032	51.557	71.5331	50.9483	-0.494492	0.268571	-0.113854	0.818808	-0.536748	0.170354	0.354123	0.544094
ENSMUSG00000061477	Rps7	ribosomal protein S7 [Source:MGI Symbol;Acc:MGI:1333818]	20115	79.5858	104.322	63.9833	101.171	0.443139	0.543169	-0.247686	0.569652	0.387483	0.354338	-0.692887	0.363597
ENSMUSG00000007039	Ddah2	dimethylarginine dimethylaminohydrolase 2 [Source:MGI Symbol;Acc:MGI:1859016]	51793	79.572	154.761	120.178	124.311	0.921814	0.134128	0.580908	0.0548201	0.660804	0.0668232	-0.397489	0.668411
ENSMUSG00000017670	Elmo2	engulfment and cell motility 2 [Source:MGI Symbol;Acc:MGI:2153045]	140579	79.5256	69.7261	102.526	45.2327	-0.0888698	0.904534	0.359977	0.331968	-0.661756	0.127328	0.431315	0.471346
ENSMUSG00000074748	Atxn7l3b	ataxin 7-like 3B [Source:MGI Symbol;Acc:MGI:1914971]	382423	79.4958	80.3002	83.3398	127.83	0.116259	0.860189	0.0984354	0.864303	0.674908	0.118665	-0.0421615	0.961129
ENSMUSG00000071076	Jund	jun D proto-oncogene [Source:MGI Symbol;Acc:MGI:96648]	16478	79.4853	101.666	89.5162	101.686	0.429803	0.446974	0.193571	0.664566	0.395989	0.327375	-0.264223	0.708747
ENSMUSG00000030122	Ptms	parathymosin [Source:MGI Symbol;Acc:MGI:1916452]	69202	79.4379	80.7958	73.4404	119.33	0.130307	0.872189	-0.0619031	0.936586	0.569172	0.272448	-0.217093	0.795315
ENSMUSG00000025980	Hspd1	heat shock protein 1 (chaperonin) [Source:MGI Symbol;Acc:MGI:96242]	15510	79.4373	70.7886	74.0536	73.8626	-0.0654243	0.917169	-0.0642842	0.925502	-0.0453122	0.936691	-0.024597	0.971497
ENSMUSG00000020133	2310011J03Rik	RIKEN cDNA 2310011J03 gene [Source:MGI Symbol;Acc:MGI:1913624]	66374	79.346	114.037	91.4723	112.887	0.582223	0.257577	0.224592	0.623314	0.539947	0.109014	-0.379519	0.578543
ENSMUSG00000048450	Msx1	msh homeobox 1 [Source:MGI Symbol;Acc:MGI:97168]	17701	79.2154	134.68	44.9406	84.6579	0.785128	0.114734	-0.636126	0.165001	0.139323	0.822816	-1.41568	0.0144923
ENSMUSG00000022054	Nefm	neurofilament, medium polypeptide [Source:MGI Symbol;Acc:MGI:97314]	18040	79.2109	38.2567	48.9991	51.8587	-0.826143	0.180808	-0.548859	0.263775	-0.477446	0.387369	0.213406	0.85458
ENSMUSG00000014195	Dnajc7	DnaJ heat shock protein family (Hsp40) member C7 [Source:MGI Symbol;Acc:MGI:1928373]	56354	79.1251	76.3454	76.542	74.267	0.0544722	0.920225	-0.0105125	0.986496	-0.0232728	0.970587	-0.0902342	0.875273
ENSMUSG00000005469	Prkaca	protein kinase, cAMP dependent, catalytic, alpha [Source:MGI Symbol;Acc:MGI:97592]	18747	79.1162	76.4931	77.0763	62.7054	0.05207	0.928137	-1.79223e-05	0.999967	-0.247753	0.614053	-0.0776406	0.900137
ENSMUSG00000024381	Bin1	bridging integrator 1 [Source:MGI Symbol;Acc:MGI:108092]	30948	78.8987	44.1729	53.1377	45.4636	-0.688667	0.065063	-0.485768	0.158941	-0.652598	0.149113	0.152113	0.84839
ENSMUSG00000024856	Cdk2ap2	CDK2-associated protein 2 [Source:MGI Symbol;Acc:MGI:1098779]	52004	78.8802	122.777	83.4094	107.991	0.677555	0.205088	0.108134	0.842282	0.480283	0.230763	-0.596827	0.335496
ENSMUSG00000027430	Dtd1	D-tyrosyl-tRNA deacylase 1 [Source:MGI Symbol;Acc:MGI:1913294]	66044	78.8519	82.8185	69.0858	76.716	0.169198	0.775752	-0.145921	0.764768	0.0253192	0.963514	-0.341846	0.546927
ENSMUSG00000059689	Zfp637	zinc finger protein 637 [Source:MGI Symbol;Acc:MGI:2448537]	232337	78.6826	85.0346	74.1591	66.0388	0.206804	0.720915	-0.0453656	0.948415	-0.172633	0.697836	-0.278697	0.641263
ENSMUSG00000020629	Adi1	acireductone dioxygenase 1 [Source:MGI Symbol;Acc:MGI:2144929]	104923	78.4369	107.136	85.8704	86.9142	0.523568	0.194547	0.159466	0.742733	0.205687	0.626809	-0.382534	0.482863
ENSMUSG00000034412	Tbc1d10a	TBC1 domain family, member 10a [Source:MGI Symbol;Acc:MGI:2144164]	103724	78.257	90.2472	86.4212	69.6464	0.283464	0.586805	0.156512	0.811498	-0.0944509	0.879408	-0.142886	0.832641
ENSMUSG00000024359	Hspa9	heat shock protein 9 [Source:MGI Symbol;Acc:MGI:96245]	15526	78.2487	69.6996	74.6331	64.4382	-0.0597867	0.927036	-0.0287945	0.972343	-0.20095	0.65351	0.00498147	0.99506
ENSMUSG00000023010	Tmbim6	transmembrane BAX inhibitor motif containing 6 [Source:MGI Symbol;Acc:MGI:99682]	110213	78.1599	91.3179	77.8694	77.8165	0.286837	0.660815	0.0301782	0.973523	0.0566797	0.91623	-0.278511	0.746306
ENSMUSG00000040147	Maob	monoamine oxidase B [Source:MGI Symbol;Acc:MGI:96916]	109731	78.0975	77.0572	99.1319	79.0156	0.0651979	0.938203	0.352207	0.327854	0.0794984	0.890787	0.253525	0.765241
ENSMUSG00000068099	1500009C09Rik	RIKEN cDNA 1500009C09 gene [Source:MGI Symbol;Acc:MGI:1923755]		78.0324	146.277	109.464	80.7866	0.862313	0.180828	0.266255	0.787002	0.114027	0.895897	-0.433725	0.600765
ENSMUSG00000041841	Rpl37	ribosomal protein L37 [Source:MGI Symbol;Acc:MGI:1914531]	67281	78.0039	94.8564	59.0046	96.7447	0.355938	0.625748	-0.304896	0.559203	0.350303	0.4819	-0.678836	0.357685
ENSMUSG00000035048	Anapc13	anaphase promoting complex subunit 13 [Source:MGI Symbol;Acc:MGI:1916260]	69010	77.8532	96.4318	64.9191	128.051	0.382669	0.529036	-0.197318	0.708844	0.711174	0.084346	-0.598605	0.357667
ENSMUSG00000035027	Map2k2	mitogen-activated protein kinase kinase 2 [Source:MGI Symbol;Acc:MGI:1346867]	26396	77.8343	110.411	87.809	90.7546	0.579871	0.179842	0.20269	0.558384	0.275232	0.493845	-0.40544	0.441831
ENSMUSG00000025156	Gps1	G protein pathway suppressor 1 [Source:MGI Symbol;Acc:MGI:2384801]	209318	77.8233	68.2678	74.0438	44.7111	-0.0877575	0.893309	-0.0419847	0.958872	-0.621379	0.236966	0.021435	0.972913
ENSMUSG00000052305	Hbb-bs	hemoglobin, beta adult s chain [Source:MGI Symbol;Acc:MGI:5474852]	15129	77.8056	27.7266	42.7196	98.584	-1.15543	0.0484808	-0.602036	0.271299	0.353407	0.580677	0.452679	0.600033
ENSMUSG00000001366	Fbxo9	f-box protein 9 [Source:MGI Symbol;Acc:MGI:1918788]	71538	77.7926	73.7089	63.675	63.016	0.0268174	0.960469	-0.238022	0.578862	-0.226273	0.548926	-0.294883	0.581805
ENSMUSG00000051579	Tceal8	transcription elongation factor A (SII)-like 8 [Source:MGI Symbol;Acc:MGI:1913934]	66684	77.7863	101.28	75.0785	112.839	0.45265	0.403027	-0.0107873	0.987627	0.567829	0.0777924	-0.483292	0.445992
ENSMUSG00000027455	Nsfl1c	NSFL1 (p97) cofactor (p47) [Source:MGI Symbol;Acc:MGI:3042273]	386649	77.6415	103.069	73.1843	92.0882	0.479837	0.357065	-0.0480582	0.940572	0.293978	0.429926	-0.552945	0.314079
ENSMUSG00000001056	Nhp2	NHP2 ribonucleoprotein [Source:MGI Symbol;Acc:MGI:1098547]	52530	77.6335	110.406	62.901	99.4289	0.553392	0.384068	-0.236936	0.62897	0.392768	0.359321	-0.806526	0.210482
ENSMUSG00000028495	Rps6	ribosomal protein S6 [Source:MGI Symbol;Acc:MGI:98159]	20104	77.5367	91.7807	59.9287	81.454	0.327006	0.597797	-0.303272	0.420204	0.131822	0.761005	-0.645602	0.297223
ENSMUSG00000024853	Sf3b2	splicing factor 3b, subunit 2 [Source:MGI Symbol;Acc:MGI:2441856]	319322	77.5187	79.2695	81.8588	92.6531	0.132471	0.789588	0.106964	0.812236	0.303215	0.37368	-0.0495692	0.940463
ENSMUSG00000025580	Eif4a3	eukaryotic translation initiation factor 4A3 [Source:MGI Symbol;Acc:MGI:1923731]	192170	77.4984	87.9968	82.3068	75.7396	0.273134	0.554051	0.110542	0.845289	0.0237772	0.969525	-0.184202	0.752251
ENSMUSG00000000326	Comt	catechol-O-methyltransferase [Source:MGI Symbol;Acc:MGI:88470]	12846	77.4868	82.165	71.9144	81.6583	0.182483	0.705726	-0.0648541	0.915281	0.136149	0.761156	-0.273873	0.602881
ENSMUSG00000021238	Aldh6a1	aldehyde dehydrogenase family 6, subfamily A1 [Source:MGI Symbol;Acc:MGI:1915077]	104776	77.4827	82.098	119.493	69.6204	0.144165	0.878174	0.609793	0.0137058	-0.0732111	0.917402	0.392776	0.662108
ENSMUSG00000021951	Eef1akmt1	EEF1A alpha lysine methyltransferase 1 [Source:MGI Symbol;Acc:MGI:1915293]	68043	77.4511	85.3606	78.9671	69.5796	0.233844	0.684238	0.06416	0.926494	-0.0724265	0.892216	-0.192473	0.79465
ENSMUSG00000042380	Smim12	small integral membrane protein 12 [Source:MGI Symbol;Acc:MGI:1933141]	80284	77.3831	73.9257	56.1081	77.7095	0.0440747	0.94991	-0.385593	0.276232	0.0690789	0.900123	-0.463903	0.382808
ENSMUSG00000064264	Zfp428	zinc finger protein 428 [Source:MGI Symbol;Acc:MGI:1916463]	232969	77.3789	111.369	80.3527	94.5123	0.574913	0.306393	0.0841535	0.902391	0.32704	0.479371	-0.513061	0.444307
ENSMUSG00000028643	Svbp	small vasohibin binding protein [Source:MGI Symbol;Acc:MGI:1916466]	69216	77.2843	95.8062	96.7603	110.542	0.380656	0.5453	0.327036	0.477756	0.528036	0.242688	-0.0736438	0.939229
ENSMUSG00000028857	Tmem222	transmembrane protein 222 [Source:MGI Symbol;Acc:MGI:1098568]	52174	77.2491	64.9364	59.5927	63.8921	-0.142287	0.76634	-0.311258	0.385156	-0.197055	0.617228	-0.205223	0.707755
ENSMUSG00000037712	Fermt2	fermitin family member 2 [Source:MGI Symbol;Acc:MGI:2385001]	218952	77.2416	95.3866	111.834	106.242	0.388251	0.321187	0.525644	0.0772497	0.480131	0.286489	0.13327	0.832037
ENSMUSG00000002395	Use1	unconventional SNARE in the ER 1 homolog (S. cerevisiae) [Source:MGI Symbol;Acc:MGI:1914273]	67023	77.2353	91.9738	63.5762	82.9078	0.335773	0.575106	-0.22704	0.532801	0.164224	0.716616	-0.57978	0.332288
ENSMUSG00000017428	Psmd11	proteasome (prosome, macropain) 26S subunit, non-ATPase, 11 [Source:MGI Symbol;Acc:MGI:1916327]	69077	77.0645	86.5916	78.1511	65.0659	0.256513	0.597178	0.0471364	0.947262	-0.160107	0.784049	-0.235949	0.627638
ENSMUSG00000005103	Wdr1	WD repeat domain 1 [Source:MGI Symbol;Acc:MGI:1337100]	22388	76.996	86.2354	80.9107	58.8845	0.258482	0.499905	0.0999402	0.834769	-0.301979	0.407898	-0.180723	0.721563
ENSMUSG00000020577	Tspan13	tetraspanin 13 [Source:MGI Symbol;Acc:MGI:1913359]	66109	76.9892	38.0078	38.0704	53.5338	-0.80095	0.191269	-0.879538	0.0015486	-0.408798	0.433687	-0.0733327	0.948702
ENSMUSG00000096472	Cdkn2d	cyclin dependent kinase inhibitor 2D [Source:MGI Symbol;Acc:MGI:105387]	12581	76.9529	78.4799	64.5283	69.8346	0.128183	0.862307	-0.204395	0.655243	-0.0741869	0.883113	-0.351855	0.622486
ENSMUSG00000034432	Cops8	COP9 signalosome subunit 8 [Source:MGI Symbol;Acc:MGI:1915363]	108679	76.9337	79.4987	73.8369	74.1693	0.143854	0.788561	-0.0248474	0.971634	0.00831798	0.987604	-0.195097	0.716305
ENSMUSG00000056820	Tsnax	translin-associated factor X [Source:MGI Symbol;Acc:MGI:1855672]	53424	76.9199	64.5822	83.4591	60.6237	-0.142246	0.771123	0.144451	0.724556	-0.261479	0.546839	0.263058	0.601305
ENSMUSG00000071415	Rpl23	ribosomal protein L23 [Source:MGI Symbol;Acc:MGI:1929455]	65019	76.7914	103.905	64.7095	108.176	0.493253	0.441838	-0.188369	0.691331	0.513891	0.230631	-0.693858	0.304264
ENSMUSG00000058756	Thra	thyroid hormone receptor alpha [Source:MGI Symbol;Acc:MGI:98742]	21833	76.785	64.8619	71.2409	87.1608	-0.117617	0.861178	-0.0615539	0.937254	0.235489	0.659987	0.0305233	0.968411
ENSMUSG00000001380	Hars	histidyl-tRNA synthetase [Source:MGI Symbol;Acc:MGI:108087]	15115	76.6951	79.6043	70.4957	67.1821	0.151092	0.773441	-0.0810165	0.898556	-0.124464	0.832796	-0.258914	0.638505
ENSMUSG00000029614	Rpl6	ribosomal protein L6 [Source:MGI Symbol;Acc:MGI:108057]	19988	76.4893	106.427	74.3131	98.066	0.532497	0.37325	-0.00262349	0.996314	0.40231	0.252383	-0.558036	0.404565
ENSMUSG00000002728	Naa20	N(alpha)-acetyltransferase 20, NatB catalytic subunit [Source:MGI Symbol;Acc:MGI:1915127]	67877	76.4537	81.7743	58.0818	76.4972	0.187957	0.751221	-0.327858	0.413858	0.0632679	0.905364	-0.547536	0.298077
ENSMUSG00000037351	Actr1b	ARP1 actin-related protein 1B, centractin beta [Source:MGI Symbol;Acc:MGI:1917446]	226977	76.3637	61.3537	72.1738	51.7313	-0.201252	0.627203	-0.0442705	0.950383	-0.464648	0.173007	0.128973	0.84411
ENSMUSG00000027296	Itpka	inositol 1,4,5-trisphosphate 3-kinase A [Source:MGI Symbol;Acc:MGI:1333822]	228550	76.3512	22.7741	74.2852	42.6417	-1.44742	0.00321263	-0.0073304	0.991682	-0.675036	0.121914	1.3947	0.0101841
ENSMUSG00000022043	Trim35	tripartite motif-containing 35 [Source:MGI Symbol;Acc:MGI:1914104]	66854	76.2541	64.0573	76.4646	61.7128	-0.146599	0.800498	0.0259827	0.974991	-0.225188	0.660233	0.151076	0.817973
ENSMUSG00000020457	Drg1	developmentally regulated GTP binding protein 1 [Source:MGI Symbol;Acc:MGI:1343297]	13494	76.2538	71.7471	72.9271	61.3809	0.0143834	0.98128	-0.0295689	0.967623	-0.23589	0.604508	-0.0696919	0.90683
ENSMUSG00000024387	Csnk2b	casein kinase 2, beta polypeptide [Source:MGI Symbol;Acc:MGI:88548]	13001	76.2218	84.2776	79.3946	86.376	0.242047	0.630817	0.0922676	0.866876	0.238347	0.604508	-0.173012	0.79016
ENSMUSG00000018340	Anxa6	annexin A6 [Source:MGI Symbol;Acc:MGI:88255]	11749	76.2166	75.5567	73.4705	55.2124	0.0789703	0.910251	-0.0189818	0.978881	-0.366436	0.368512	-0.123332	0.870343
ENSMUSG00000002459	Rgs20	regulator of G-protein signaling 20 [Source:MGI Symbol;Acc:MGI:1929866]	58175	76.2028	113.673	132.822	122.431	0.634854	0.177112	0.778175	0.000982128	0.701341	0.0322394	0.118911	0.883146
ENSMUSG00000057522	Spop	speckle-type POZ protein [Source:MGI Symbol;Acc:MGI:1343085]	20747	76.1943	35.9542	58.3044	34.8819	-0.927103	0.00507362	-0.322493	0.3453	-0.986289	0.000423611	0.577491	0.125107
ENSMUSG00000015094	Npdc1	neural proliferation, differentiation and control 1 [Source:MGI Symbol;Acc:MGI:1099802]	18146	76.1576	56.6355	49.0421	57.4542	-0.297203	0.609645	-0.527407	0.144348	-0.319827	0.467473	-0.267957	0.747721
ENSMUSG00000031246	Sh3bgrl	SH3-binding domain glutamic acid-rich protein like [Source:MGI Symbol;Acc:MGI:1930849]	56726	76.131	97.7693	99.6214	110.376	0.433573	0.37119	0.398841	0.156934	0.563495	0.0844139	-0.0596418	0.939229
ENSMUSG00000017221	Psmd3	proteasome (prosome, macropain) 26S subunit, non-ATPase, 3 [Source:MGI Symbol;Acc:MGI:98858]	22123	76.1159	79.2679	84.3205	57.5031	0.154963	0.754764	0.168288	0.691059	-0.297688	0.572588	-0.00775896	0.989079
ENSMUSG00000055254	Ntrk2	neurotrophic tyrosine kinase, receptor, type 2 [Source:MGI Symbol;Acc:MGI:97384]	18212	76.1057	86.1464	79.9596	67.3899	0.237225	0.751292	0.0961038	0.907884	-0.104319	0.866519	-0.163559	0.870866
ENSMUSG00000028772	Zcchc17	zinc finger, CCHC domain containing 17 [Source:MGI Symbol;Acc:MGI:1919955]	619605	76.0671	78.846	61.0991	91.2662	0.151235	0.816155	-0.256611	0.522882	0.301671	0.491706	-0.433787	0.454147
ENSMUSG00000027428	Rbbp9	retinoblastoma binding protein 9, serine hydrolase [Source:MGI Symbol;Acc:MGI:1347074]	26450	76.0563	86.4496	100.575	87.187	0.271696	0.575342	0.407016	0.159901	0.245761	0.563661	0.117831	0.846535
ENSMUSG00000024268	Celf4	CUGBP, Elav-like family member 4 [Source:MGI Symbol;Acc:MGI:1932407]	108013	76.0381	28.1422	61.8498	42.6963	-1.16378	0.0297706	-0.247208	0.510806	-0.68012	0.130423	0.902444	0.17177
ENSMUSG00000060923	Acyp2	acylphosphatase 2, muscle type [Source:MGI Symbol;Acc:MGI:1922822]	75572	75.8774	92.8424	85.2784	96.7365	0.367469	0.575106	0.189942	0.761212	0.395339	0.302164	-0.193755	0.84411
ENSMUSG00000030612	Mrpl46	mitochondrial ribosomal protein L46 [Source:MGI Symbol;Acc:MGI:1914558]	67308	75.8587	85.9414	67.1503	80.5931	0.269074	0.622653	-0.128483	0.811498	0.145921	0.760423	-0.426248	0.417856
ENSMUSG00000028969	Cdk5	cyclin-dependent kinase 5 [Source:MGI Symbol;Acc:MGI:101765]	12568	75.8336	62.6926	56.5172	59.4195	-0.162303	0.705187	-0.365784	0.206737	-0.271418	0.498097	-0.236567	0.626281
ENSMUSG00000102869	2900097C17Rik	RIKEN cDNA 2900097C17 gene [Source:MGI Symbol;Acc:MGI:1914767]		75.7603	26.3922	56.4152	36.9914	-1.24579	0.0150579	-0.351782	0.32503	-0.854775	0.0421817	0.88885	0.148162
ENSMUSG00000027673	Ndufb5	NADH dehydrogenase (ubiquinone) 1 beta subcomplex, 5 [Source:MGI Symbol;Acc:MGI:1913296]	66046	75.6758	73.9	51.1702	67.2163	0.0696009	0.900253	-0.489185	0.0701476	-0.0934404	0.840597	-0.593878	0.143587
ENSMUSG00000022048	Dpysl2	dihydropyrimidinase-like 2 [Source:MGI Symbol;Acc:MGI:1349763]	12934	75.6751	46.0878	91.0933	82.5435	-0.571007	0.18485	0.291483	0.336268	0.17254	0.759572	0.838321	0.030643
ENSMUSG00000002058	Unc119	unc-119 lipid binding chaperone [Source:MGI Symbol;Acc:MGI:1328357]	22248	75.5116	102.212	68.5626	85.7096	0.508286	0.263836	-0.0936468	0.873095	0.232726	0.619806	-0.625461	0.199393
ENSMUSG00000030774	Pak1	p21 (RAC1) activated kinase 1 [Source:MGI Symbol;Acc:MGI:1339975]	18479	75.4562	39.3414	67.5117	41.9444	-0.769677	0.0947077	-0.118804	0.809778	-0.719933	0.0528145	0.6251	0.283195
ENSMUSG00000028128	F3	coagulation factor III [Source:MGI Symbol;Acc:MGI:88381]	14066	75.454	104.019	67.4197	61.0271	0.477149	0.496412	-0.0931625	0.927879	-0.214342	0.700876	-0.578617	0.509511
ENSMUSG00000046756	Mrps7	mitchondrial ribosomal protein S7 [Source:MGI Symbol;Acc:MGI:1354367]	50529	75.4453	80.7291	71.8848	63.7524	0.193993	0.754061	-0.0294346	0.967539	-0.161986	0.733445	-0.248875	0.712379
ENSMUSG00000028743	Akr7a5	aldo-keto reductase family 7, member A5 (aflatoxin aldehyde reductase) [Source:MGI Symbol;Acc:MGI:107796]	110198	75.4022	90.2826	84.1545	85.0863	0.34543	0.419027	0.179311	0.667852	0.226117	0.626809	-0.188844	0.714159
ENSMUSG00000023094	Msrb2	methionine sulfoxide reductase B2 [Source:MGI Symbol;Acc:MGI:1923717]	76467	75.3969	78.903	83.3125	84.5419	0.160971	0.771123	0.169486	0.750642	0.22088	0.587586	-0.0107905	0.988062
ENSMUSG00000074922	Fam122a	family with sequence similarity 122, member A [Source:MGI Symbol;Acc:MGI:1915284]	68034	75.3791	100.962	76.4803	96.0203	0.497344	0.27527	0.0537058	0.93688	0.388362	0.297175	-0.471975	0.318166
ENSMUSG00000034108	Ccs	copper chaperone for superoxide dismutase [Source:MGI Symbol;Acc:MGI:1333783]	12460	75.3349	97.2737	76.7641	95.7677	0.443501	0.358238	0.0576236	0.941485	0.378226	0.398088	-0.410914	0.440042
ENSMUSG00000026860	Sh3glb2	SH3-domain GRB2-like endophilin B2 [Source:MGI Symbol;Acc:MGI:2385131]	227700	75.2575	49.3292	64.7923	46.0277	-0.478783	0.246971	-0.169129	0.686508	-0.604685	0.0615185	0.282059	0.614773
ENSMUSG00000003363	Pld3	phospholipase D family, member 3 [Source:MGI Symbol;Acc:MGI:1333782]	18807	75.2521	45.7217	81.6267	53.6537	-0.561466	0.322744	0.133651	0.832065	-0.384716	0.437185	0.65749	0.334668
ENSMUSG00000028484	Psip1	PC4 and SFRS1 interacting protein 1 [Source:MGI Symbol;Acc:MGI:2142116]	101739	75.1945	68.3975	75.0488	84.6815	-0.0281426	0.966516	0.0270228	0.969074	0.219199	0.57317	0.0311181	0.967256
ENSMUSG00000020107	Anapc16	anaphase promoting complex subunit 16 [Source:MGI Symbol;Acc:MGI:1289325]	52717	75.1899	99.6028	86.8342	109.593	0.475674	0.37119	0.227859	0.582215	0.567126	0.128132	-0.273443	0.703751
ENSMUSG00000049517	Rps23	ribosomal protein S23 [Source:MGI Symbol;Acc:MGI:1913725]	66475	75.1083	98.7914	63.813	94.0253	0.450642	0.530125	-0.163757	0.793961	0.365705	0.421104	-0.62526	0.427675
ENSMUSG00000029319	Coq2	coenzyme Q2 4-hydroxybenzoate polyprenyltransferase [Source:MGI Symbol;Acc:MGI:1919133]	71883	75.0546	61.7333	68.8617	66.3743	-0.168114	0.737262	-0.0785878	0.887263	-0.103125	0.824048	0.0636408	0.920123
ENSMUSG00000027002	Nckap1	NCK-associated protein 1 [Source:MGI Symbol;Acc:MGI:1355333]	50884	74.9669	59.2502	92.34	47.9799	-0.220371	0.7059	0.304077	0.469471	-0.539318	0.0777592	0.49883	0.422881
ENSMUSG00000031672	Got2	glutamatic-oxaloacetic transaminase 2, mitochondrial [Source:MGI Symbol;Acc:MGI:95792]	14719	74.9383	46.8634	68.4722	41.956	-0.51965	0.382325	-0.0887231	0.917712	-0.700595	0.0848873	0.388679	0.655567
ENSMUSG00000115625	2900040C04Rik	RIKEN cDNA 2900040C04 gene [Source:MGI Symbol;Acc:MGI:1920143]	72893	74.9187	162.347	17.6094	108.499	0.94542	0.217684	-0.373572	0.547473	0.48219	0.436339	-1.09234	0.273866
ENSMUSG00000070880	Gad1	glutamate decarboxylase 1 [Source:MGI Symbol;Acc:MGI:95632]	14415	74.8384	27.7992	87.7627	39.0105	-1.09898	0.0854586	0.202515	0.80051	-0.728816	0.18546	1.20375	0.125084
ENSMUSG00000001127	Araf	Araf proto-oncogene, serine/threonine kinase [Source:MGI Symbol;Acc:MGI:88065]	11836	74.7764	59.8215	59.2325	61.955	-0.20816	0.700211	-0.282416	0.359684	-0.194147	0.624506	-0.0980078	0.886884
ENSMUSG00000059456	Ptk2b	PTK2 protein tyrosine kinase 2 beta [Source:MGI Symbol;Acc:MGI:104908]	19229	74.7728	26.1722	79.3587	39.9354	-1.18682	0.0514801	0.0830482	0.93904	-0.764322	0.0350027	1.16782	0.135644
ENSMUSG00000068882	Ssb	Sjogren syndrome antigen B [Source:MGI Symbol;Acc:MGI:98423]	20823	74.719	74.4748	69.3749	87.8422	0.09983	0.861178	-0.0627359	0.925186	0.284745	0.459441	-0.18925	0.752161
ENSMUSG00000014402	Tsg101	tumor susceptibility gene 101 [Source:MGI Symbol;Acc:MGI:106581]	22088	74.6349	84.8223	77.6616	70.9883	0.27613	0.530199	0.0873252	0.87172	-0.00920404	0.987539	-0.212879	0.683391
ENSMUSG00000004748	Mtfp1	mitochondrial fission process 1 [Source:MGI Symbol;Acc:MGI:1916686]	67900	74.617	65.096	49.7323	67.7851	-0.0908727	0.863555	-0.513335	0.0493739	-0.0694928	0.888538	-0.463728	0.210956
ENSMUSG00000028443	Nudt2	nudix (nucleoside diphosphate linked moiety X)-type motif 2 [Source:MGI Symbol;Acc:MGI:1913651]	66401	74.5135	91.5993	81.777	83.2494	0.379338	0.516327	0.161524	0.775865	0.219128	0.590441	-0.238343	0.771035
ENSMUSG00000052456	Asna1	arsA arsenite transporter, ATP-binding, homolog 1 (bacterial) [Source:MGI Symbol;Acc:MGI:1928379]	56495	74.4711	98.1343	72.9713	73.153	0.482877	0.233073	0.00855788	0.988015	0.0444744	0.9294	-0.500532	0.24653
ENSMUSG00000030432	Rpl28	ribosomal protein L28 [Source:MGI Symbol;Acc:MGI:101839]	19943	74.4124	99.3451	73.728	117.784	0.484802	0.374199	0.0241338	0.9746	0.657399	0.112728	-0.483738	0.441831
ENSMUSG00000030317	Timp4	tissue inhibitor of metalloproteinase 4 [Source:MGI Symbol;Acc:MGI:109125]	110595	74.3119	78.1877	71.0388	70.6846	0.162553	0.758593	-0.0271895	0.973523	0.00161143	0.998186	-0.218392	0.679388
ENSMUSG00000028452	Vcp	valosin containing protein [Source:MGI Symbol;Acc:MGI:99919]	269523	74.293	59.4514	62.4477	55.3718	-0.205445	0.749102	-0.20022	0.65891	-0.332583	0.393723	-0.0187749	0.982385
ENSMUSG00000005656	Snx6	sorting nexin 6 [Source:MGI Symbol;Acc:MGI:1919433]	72183	74.2126	88.1093	82.5066	84.8969	0.333817	0.473874	0.176194	0.673741	0.239845	0.575964	-0.181311	0.760902
ENSMUSG00000099696	2900052N01Rik	RIKEN cDNA 2900052N01 gene [Source:MGI Symbol;Acc:MGI:1920290]		74.2063	85.8319	70.7521	77.0395	0.29018	0.592453	-0.0217888	0.978641	0.12341	0.842377	-0.331291	0.638207
ENSMUSG00000025208	Mrpl43	mitochondrial ribosomal protein L43 [Source:MGI Symbol;Acc:MGI:2137229]	94067	74.1788	95.7308	75.0292	88.092	0.440395	0.452234	0.0521123	0.933416	0.300877	0.391056	-0.413059	0.549263
ENSMUSG00000027620	Rbm39	RNA binding motif protein 39 [Source:MGI Symbol;Acc:MGI:2157953]	170791	74.1743	60.2832	73.894	100.415	-0.184226	0.674979	0.0326352	0.959154	0.47227	0.224785	0.193385	0.673403
ENSMUSG00000030410	Dmwd	dystrophia myotonica-containing WD repeat motif [Source:MGI Symbol;Acc:MGI:94907]	13401	74.1673	76.3311	90.9778	58.4816	0.13675	0.782529	0.300255	0.420113	-0.257245	0.525537	0.147643	0.823823
ENSMUSG00000024777	Ppp2r5b	protein phosphatase 2, regulatory subunit B', beta [Source:MGI Symbol;Acc:MGI:2388480]	225849	74.1588	66.0729	75.5473	46.5669	-0.0622701	0.911998	0.0506829	0.944349	-0.560097	0.141564	0.0912245	0.879743
ENSMUSG00000007656	Arpp19	cAMP-regulated phosphoprotein 19 [Source:MGI Symbol;Acc:MGI:1891691]	59046	74.1439	59.2327	79.2624	73.3881	-0.181898	0.795314	0.123725	0.85384	0.0577674	0.925083	0.289633	0.678385
ENSMUSG00000051223	Bzw1	basic leucine zipper and W2 domains 1 [Source:MGI Symbol;Acc:MGI:1914132]	66882	73.9291	79.9475	92.1337	76.8462	0.206944	0.641362	0.330528	0.25742	0.113132	0.814133	0.104914	0.861807
ENSMUSG00000028488	Sh3gl2	SH3-domain GRB2-like 2 [Source:MGI Symbol;Acc:MGI:700009]	20404	73.9039	29.7085	50.6417	41.4107	-1.06176	0.0517212	-0.476139	0.101302	-0.670529	0.179806	0.58361	0.447304
ENSMUSG00000087701	Gm13493	predicted gene 13493 [Source:MGI Symbol;Acc:MGI:3650824]		73.8038	91.4963	56.8452	73.4355	0.376632	0.597178	-0.313262	0.381664	0.0638566	0.915276	-0.694446	0.324015
ENSMUSG00000012848	Rps5	ribosomal protein S5 [Source:MGI Symbol;Acc:MGI:1097682]	20103	73.6609	106.701	66.0093	78.3386	0.570354	0.400807	-0.103246	0.867629	0.15473	0.737331	-0.684825	0.363243
ENSMUSG00000022892	App	amyloid beta (A4) precursor protein [Source:MGI Symbol;Acc:MGI:88059]	11820	73.5969	35.8716	51.3172	49.6068	-0.760775	0.316646	-0.438451	0.249457	-0.435213	0.471726	0.342065	0.758016
ENSMUSG00000020737	Jpt1	Jupiter microtubule associated homolog 1 [Source:MGI Symbol;Acc:MGI:1096361]	15374	73.5634	98.2095	66.5492	99.2285	0.461822	0.524374	-0.101064	0.857473	0.462071	0.193449	-0.579301	0.452244
ENSMUSG00000019868	Vta1	vesicle (multivesicular body) trafficking 1 [Source:MGI Symbol;Acc:MGI:1913451]	66201	73.5471	89.3088	83.284	73.5313	0.362018	0.475951	0.200538	0.62693	0.0641992	0.907855	-0.186175	0.778011
ENSMUSG00000024277	Mapre2	microtubule-associated protein, RP/EB family, member 2 [Source:MGI Symbol;Acc:MGI:106271]	212307	73.5425	60.8914	86.0146	61.6977	-0.164751	0.775752	0.240528	0.516119	-0.167815	0.727532	0.382861	0.479752
ENSMUSG00000029126	Nsg1	neuron specific gene family member 1 [Source:MGI Symbol;Acc:MGI:109149]	18196	73.4828	39.5036	52.7352	47.8289	-0.705664	0.229985	-0.408433	0.227809	-0.496408	0.318749	0.283529	0.757162
ENSMUSG00000019795	Pcmt1	protein-L-isoaspartate (D-aspartate) O-methyltransferase 1 [Source:MGI Symbol;Acc:MGI:97502]	18537	73.4614	62.6004	72.1097	57.9778	-0.119095	0.815055	0.0111818	0.984614	-0.261256	0.464275	0.104812	0.863244
ENSMUSG00000032606	Nicn1	nicolin 1 [Source:MGI Symbol;Acc:MGI:1913507]	66257	73.4498	64.9376	77.7348	76.2165	-0.0702552	0.887475	0.10858	0.81798	0.11537	0.806817	0.156724	0.758338
ENSMUSG00000008822	Acyp1	acylphosphatase 1, erythrocyte (common) type [Source:MGI Symbol;Acc:MGI:1913454]	66204	73.4393	92.4814	60.8559	89.4052	0.400836	0.536788	-0.206249	0.707814	0.321049	0.47888	-0.629475	0.342519
ENSMUSG00000024959	Bad	BCL2-associated agonist of cell death [Source:MGI Symbol;Acc:MGI:1096330]	12015	73.4103	97.87	65.9277	84.5341	0.476215	0.433478	-0.106873	0.861596	0.253415	0.56234	-0.609524	0.320802
ENSMUSG00000023353	Agap3	ArfGAP with GTPase domain, ankyrin repeat and PH domain 3 [Source:MGI Symbol;Acc:MGI:2183446]	213990	73.3872	58.5923	73.8701	56.4306	-0.210646	0.651779	0.0422813	0.948284	-0.291814	0.43451	0.227413	0.69429
ENSMUSG00000007815	Rhoa	ras homolog family member A [Source:MGI Symbol;Acc:MGI:1096342]	11848	73.3675	95.5713	85.0953	99.1862	0.460008	0.372334	0.241135	0.494021	0.478823	0.162659	-0.246976	0.72423
ENSMUSG00000005873	Reep5	receptor accessory protein 5 [Source:MGI Symbol;Acc:MGI:1270152]	13476	73.2594	69.2105	63.015	61.139	0.0116591	0.989144	-0.160658	0.759863	-0.188683	0.663703	-0.193922	0.829671
ENSMUSG00000036585	Fgf1	fibroblast growth factor 1 [Source:MGI Symbol;Acc:MGI:95515]	14164	73.088	70.7492	79.5672	70.3468	0.041696	0.960469	0.14411	0.81714	0.0149264	0.98278	0.0802945	0.930016
ENSMUSG00000026277	Stk25	serine/threonine kinase 25 (yeast) [Source:MGI Symbol;Acc:MGI:1891699]	59041	73.0367	62.4529	68.0676	54.4734	-0.116386	0.8005	-0.0618665	0.906871	-0.336014	0.308441	0.0286873	0.962853
ENSMUSG00000030103	Bhlhe40	basic helix-loop-helix family, member e40 [Source:MGI Symbol;Acc:MGI:1097714]	20893	73.0325	81.4917	94.7775	69.615	0.237159	0.66288	0.368342	0.350235	-0.00942976	0.988675	0.122165	0.84411
ENSMUSG00000028295	Smim8	small integral membrane protein 8 [Source:MGI Symbol;Acc:MGI:1913541]	66291	72.96	82.3642	74.284	95.0058	0.265402	0.65332	0.0626287	0.926816	0.419631	0.305333	-0.228567	0.746573
ENSMUSG00000004667	Polr2e	polymerase (RNA) II (DNA directed) polypeptide E [Source:MGI Symbol;Acc:MGI:1913670]	66420	72.9222	76.1271	60.1706	60.7801	0.160244	0.775752	-0.223931	0.605928	-0.182352	0.662255	-0.411797	0.439512
ENSMUSG00000052298	Cdc42se2	CDC42 small effector 2 [Source:MGI Symbol;Acc:MGI:1919979]	72729	72.9143	53.9735	72.3838	49.8502	-0.316115	0.487712	0.0231129	0.97125	-0.442819	0.243518	0.315682	0.538358
ENSMUSG00000025666	Tmem47	transmembrane protein 47 [Source:MGI Symbol;Acc:MGI:2177570]	192216	72.8919	82.603	69.2387	72.675	0.234605	0.767836	-0.0278422	0.976948	0.0551463	0.920046	-0.283357	0.772305
ENSMUSG00000023495	Pcbp4	poly(rC) binding protein 4 [Source:MGI Symbol;Acc:MGI:1890471]	59092	72.8736	92.3436	97.3268	72.8137	0.422281	0.417325	0.428461	0.0890927	0.0661313	0.899882	-0.0246587	0.975924
ENSMUSG00000023572	Ccndbp1	cyclin D-type binding-protein 1 [Source:MGI Symbol;Acc:MGI:109595]	17151	72.8367	75.6505	70.6179	66.2123	0.153282	0.750601	-0.00689007	0.990555	-0.0706374	0.899697	-0.186133	0.721563
ENSMUSG00000005089	Slc1a2	solute carrier family 1 (glial high affinity glutamate transporter), member 2 [Source:MGI Symbol;Acc:MGI:101931]	20511	72.7933	86.1989	121.719	138.937	0.302082	0.658563	0.671525	0.0822563	0.93288	0.00193688	0.356261	0.70539
ENSMUSG00000061461	Smim20	small integral membrane protein 20 [Source:MGI Symbol;Acc:MGI:1913528]	66278	72.4834	87.9001	75.7544	90.0004	0.359405	0.524343	0.0964594	0.877431	0.354514	0.441006	-0.28547	0.692553
ENSMUSG00000005881	Ergic3	ERGIC and golgi 3 [Source:MGI Symbol;Acc:MGI:1913616]	66366	72.3676	74.8244	57.9716	62.7681	0.138954	0.834058	-0.24615	0.624701	-0.132977	0.808209	-0.411294	0.554909
ENSMUSG00000006728	Cdk4	cyclin-dependent kinase 4 [Source:MGI Symbol;Acc:MGI:88357]	12567	72.2901	91.8369	79.5041	71.6489	0.421315	0.445908	0.165125	0.670965	0.0523521	0.93046	-0.284893	0.684721
ENSMUSG00000000253	Gmpr	guanosine monophosphate reductase [Source:MGI Symbol;Acc:MGI:1913605]	66355	72.271	54.3349	51.5017	67.5486	-0.294657	0.538941	-0.395973	0.431887	-0.0322381	0.950059	-0.157897	0.86622
ENSMUSG00000030868	Dctn5	dynactin 5 [Source:MGI Symbol;Acc:MGI:1891689]	59288	72.2266	80.8507	77.9978	89.7166	0.257035	0.585115	0.139903	0.778887	0.360106	0.331973	-0.139022	0.83161
ENSMUSG00000031865	Dctn1	dynactin 1 [Source:MGI Symbol;Acc:MGI:107745]	13191	72.2059	39.8059	62.9332	35.2917	-0.658839	0.322982	-0.150967	0.829756	-0.888526	0.00998409	0.47785	0.588358
ENSMUSG00000032047	Acat1	acetyl-Coenzyme A acetyltransferase 1 [Source:MGI Symbol;Acc:MGI:87870]	110446	72.1953	77.0213	77.4759	77.3212	0.186541	0.69779	0.130421	0.797188	0.152363	0.739296	-0.077035	0.914737
ENSMUSG00000020664	Dld	dihydrolipoamide dehydrogenase [Source:MGI Symbol;Acc:MGI:107450]	13382	72.1503	76.1381	84.152	64.2574	0.168617	0.734896	0.240949	0.504399	-0.0952579	0.863852	0.0506215	0.942999
ENSMUSG00000063065	Mapk3	mitogen-activated protein kinase 3 [Source:MGI Symbol;Acc:MGI:1346859]	26417	72.1323	89.8734	86.2433	76.3438	0.405642	0.360032	0.278422	0.380101	0.145634	0.733856	-0.151172	0.80922
ENSMUSG00000025465	Echs1	enoyl Coenzyme A hydratase, short chain, 1, mitochondrial [Source:MGI Symbol;Acc:MGI:2136460]	93747	72.0968	86.7534	90.515	74.8074	0.351135	0.457936	0.338086	0.325283	0.113652	0.842979	-0.0314409	0.966988
ENSMUSG00000046402	Rbp1	retinol binding protein 1, cellular [Source:MGI Symbol;Acc:MGI:97876]	19659	72.0005	219.444	92.8248	164.456	1.39181	0.0285849	0.379338	0.252528	1.19055	9.47172e-07	-1.07673	0.162898
ENSMUSG00000030224	Strap	serine/threonine kinase receptor associated protein [Source:MGI Symbol;Acc:MGI:1329037]	20901	71.9546	77.4623	85.31	65.4864	0.19995	0.646809	0.263715	0.42013	-0.0698237	0.899882	0.0440589	0.941849
ENSMUSG00000030088	Aldh1l1	aldehyde dehydrogenase 1 family, member L1 [Source:MGI Symbol;Acc:MGI:1340024]	107747	71.9502	112.088	74.9856	54.992	0.688873	0.117786	0.0854251	0.919176	-0.284977	0.572077	-0.631558	0.163821
ENSMUSG00000041801	Phlda3	pleckstrin homology like domain, family A, member 3 [Source:MGI Symbol;Acc:MGI:1351485]	27280	71.8608	97.9914	58.2787	107.013	0.494406	0.464308	-0.249522	0.501173	0.575528	0.127107	-0.752193	0.264845
ENSMUSG00000050043	Tmx2	thioredoxin-related transmembrane protein 2 [Source:MGI Symbol;Acc:MGI:1914208]	66958	71.8587	59.9082	51.1092	51.2429	-0.152224	0.855515	-0.398612	0.358454	-0.395996	0.35762	-0.266456	0.779326
ENSMUSG00000013701	Timm23	translocase of inner mitochondrial membrane 23 [Source:MGI Symbol;Acc:MGI:1858317]	53600	71.7346	86.4763	68.7995	69.588	0.352971	0.49763	-0.0196802	0.978383	0.0209988	0.969195	-0.396983	0.492033
ENSMUSG00000030087	Klf15	Kruppel-like factor 15 [Source:MGI Symbol;Acc:MGI:1929988]	66277	71.7258	84.5843	94.4378	62.3745	0.290637	0.667898	0.380111	0.39333	-0.116346	0.865481	0.0703728	0.942999
ENSMUSG00000029922	Mkrn1	makorin, ring finger protein, 1 [Source:MGI Symbol;Acc:MGI:1859353]	54484	71.6524	59.887	75.6828	63.6703	-0.146191	0.786879	0.104327	0.838154	-0.104129	0.847883	0.225475	0.7207
ENSMUSG00000025034	Trim8	tripartite motif-containing 8 [Source:MGI Symbol;Acc:MGI:1933302]	93679	71.6243	84.2304	92.491	74.5239	0.316721	0.48176	0.367305	0.352305	0.116774	0.827945	0.0434777	0.951713
ENSMUSG00000016833	Mrps18c	mitochondrial ribosomal protein S18C [Source:MGI Symbol;Acc:MGI:1915985]	68735	71.5994	90.2278	58.7686	81.2794	0.398072	0.565958	-0.216412	0.683035	0.232538	0.616409	-0.632502	0.375112
ENSMUSG00000096842	Gm10736	predicted gene 10736 [Source:MGI Symbol;Acc:MGI:3704412]		71.5889	100.222	54.8876	110.685	0.489538	0.552493	-0.251675	0.759113	0.588244	0.280685	-0.758864	0.395698
ENSMUSG00000037196	Pacrg	PARK2 co-regulated [Source:MGI Symbol;Acc:MGI:1916560]	69310	71.5458	80.4958	75.3093	86.0248	0.259913	0.630817	0.0983891	0.881699	0.306071	0.540097	-0.181289	0.802401
ENSMUSG00000015790	Surf1	surfeit gene 1 [Source:MGI Symbol;Acc:MGI:98443]	20930	71.4846	88.1818	67.7655	100.704	0.384603	0.505972	-0.0291322	0.971649	0.523564	0.178896	-0.435455	0.518935
ENSMUSG00000030960	Eef1akmt2	EEF1A lysine methyltransferase 2 [Source:MGI Symbol;Acc:MGI:1919346]	72096	71.4201	77.1101	66.9237	87.2455	0.207954	0.7399	-0.048453	0.947262	0.33832	0.33728	-0.279659	0.695156
ENSMUSG00000053907	Mat2a	methionine adenosyltransferase II, alpha [Source:MGI Symbol;Acc:MGI:2443731]	232087	71.384	77.0502	81.7618	77.884	0.20745	0.654236	0.220521	0.586942	0.183344	0.674868	-0.00687873	0.990139
ENSMUSG00000006589	Aprt	adenine phosphoribosyl transferase [Source:MGI Symbol;Acc:MGI:88061]	11821	71.3663	105.996	71.5911	89.8879	0.607507	0.323269	0.0401879	0.959458	0.369937	0.364668	-0.589016	0.409387
ENSMUSG00000034345	Gtf2h5	general transcription factor IIH, polypeptide 5 [Source:MGI Symbol;Acc:MGI:107227]	66467	71.3317	79.7576	59.251	105.868	0.250824	0.709194	-0.205077	0.658291	0.586683	0.147254	-0.474873	0.488965
ENSMUSG00000022295	Atp6v1c1	ATPase, H+ transporting, lysosomal V1 subunit C1 [Source:MGI Symbol;Acc:MGI:1913585]	66335	71.3105	52.1131	61.4335	49.6114	-0.335871	0.397298	-0.170868	0.692714	-0.425657	0.313126	0.135687	0.827454
ENSMUSG00000048758	Rpl29	ribosomal protein L29 [Source:MGI Symbol;Acc:MGI:99687]	19944	71.2849	112.525	70.9172	75.931	0.673435	0.276903	0.0222027	0.979519	0.134925	0.84041	-0.681538	0.305492
ENSMUSG00000021996	Esd	esterase D/formylglutathione hydrolase [Source:MGI Symbol;Acc:MGI:95421]	13885	71.1853	126.997	72.1318	67.3644	0.807798	0.226045	0.0491391	0.940572	-0.0167245	0.973981	-0.783429	0.306313
ENSMUSG00000021037	Ahsa1	AHA1, activator of heat shock protein ATPase 1 [Source:MGI Symbol;Acc:MGI:2387603]	217737	71.0965	63.1349	58.0678	58.1483	-0.0641275	0.899338	-0.24332	0.44804	-0.211436	0.581834	-0.209073	0.641801
ENSMUSG00000074657	Kif5a	kinesin family member 5A [Source:MGI Symbol;Acc:MGI:109564]	16572	71.0748	19.1824	36.9435	25.4171	-1.48194	0.0107687	-0.797851	0.00854332	-1.1705	0.0101386	0.710969	0.391984
ENSMUSG00000029776	Hibadh	3-hydroxyisobutyrate dehydrogenase [Source:MGI Symbol;Acc:MGI:1889802]	58875	71.0634	77.4113	84.1567	65.6803	0.212763	0.653529	0.261747	0.447194	-0.039514	0.951416	0.0281228	0.966572
ENSMUSG00000020225	Tmbim4	transmembrane BAX inhibitor motif containing 4 [Source:MGI Symbol;Acc:MGI:1915462]	68212	71.0355	76.0242	51.9329	63.3768	0.189813	0.722521	-0.362285	0.389344	-0.0954489	0.859542	-0.586915	0.288997
ENSMUSG00000033629	Hacd3	3-hydroxyacyl-CoA dehydratase 3 [Source:MGI Symbol;Acc:MGI:1889341]	57874	70.96	59.5564	57.4526	50.7331	-0.14004	0.88512	-0.228459	0.709586	-0.386438	0.36432	-0.104655	0.932052
ENSMUSG00000008682	Rpl10	ribosomal protein L10 [Source:MGI Symbol;Acc:MGI:105943]	110954	70.941	108.616	64.0917	91.3335	0.635559	0.344192	-0.0880644	0.90391	0.410019	0.287987	-0.737773	0.324015
ENSMUSG00000029063	Nadk	NAD kinase [Source:MGI Symbol;Acc:MGI:2183149]	192185	70.81	89.4148	110.914	67.8006	0.408858	0.374103	0.634342	0.00876497	0.00483974	0.994214	0.210907	0.709743
ENSMUSG00000045854	Lyrm2	LYR motif containing 2 [Source:MGI Symbol;Acc:MGI:1917573]	108755	70.7875	87.3667	66.4613	106.748	0.380988	0.515558	-0.0471675	0.947262	0.609886	0.106666	-0.450275	0.489807
ENSMUSG00000048307	Ankrd46	ankyrin repeat domain 46 [Source:MGI Symbol;Acc:MGI:1916089]	68839	70.7852	59.3504	72.5144	67.3002	-0.14653	0.760975	0.0596827	0.926982	-0.0102976	0.985307	0.184779	0.719819
ENSMUSG00000032382	Snx1	sorting nexin 1 [Source:MGI Symbol;Acc:MGI:1928395]	56440	70.6947	67.5237	71.245	52.023	0.0362503	0.955736	0.0391024	0.955162	-0.339043	0.481978	-0.0208541	0.974751
ENSMUSG00000025040	Fundc1	FUN14 domain containing 1 [Source:MGI Symbol;Acc:MGI:1919268]	72018	70.6869	72.0044	75.798	85.422	0.126344	0.807754	0.130859	0.782913	0.322007	0.371231	-0.0178176	0.979086
ENSMUSG00000031748	Gnao1	guanine nucleotide binding protein, alpha O [Source:MGI Symbol;Acc:MGI:95775]	14681	70.6786	66.2065	115.737	112.073	0.0104044	0.987481	0.701936	0.00233756	0.681832	0.0660086	0.682084	0.0687553
ENSMUSG00000063888	Rpl7l1	ribosomal protein L7-like 1 [Source:MGI Symbol;Acc:MGI:1913479]	66229	70.5782	84.554	64.856	69.7508	0.346545	0.419321	-0.0782515	0.904546	0.0488867	0.936691	-0.452393	0.314926
ENSMUSG00000013622	Atraid	all-trans retinoic acid induced differentiation factor [Source:MGI Symbol;Acc:MGI:1918918]	381629	70.552	69.903	56.1986	53.3761	0.0811172	0.900763	-0.240509	0.699108	-0.312827	0.400053	-0.356957	0.638207
ENSMUSG00000028672	Hmgcl	3-hydroxy-3-methylglutaryl-Coenzyme A lyase [Source:MGI Symbol;Acc:MGI:96158]	15356	70.5149	89.8205	81.1572	66.588	0.420321	0.45425	0.218595	0.667653	-0.0167656	0.979765	-0.221479	0.777062
ENSMUSG00000022200	Golph3	golgi phosphoprotein 3 [Source:MGI Symbol;Acc:MGI:1913879]	66629	70.4958	84.799	91.7899	80.4037	0.345785	0.485764	0.396077	0.112407	0.242815	0.547404	0.0227812	0.975709
ENSMUSG00000027239	Mdk	midkine [Source:MGI Symbol;Acc:MGI:96949]	17242	70.3929	75.1396	54.6631	115.497	0.166279	0.832727	-0.280993	0.600864	0.707377	0.0813268	-0.468723	0.55925
ENSMUSG00000040289	Hey1	hairy/enhancer-of-split related with YRPW motif 1 [Source:MGI Symbol;Acc:MGI:1341800]	15213	70.3798	81.975	96.3911	78.8789	0.298353	0.634823	0.446706	0.159733	0.212407	0.648349	0.121598	0.883689
ENSMUSG00000029404	Arl6ip4	ADP-ribosylation factor-like 6 interacting protein 4 [Source:MGI Symbol;Acc:MGI:1929500]	65105	70.3469	88.1958	57.2021	79.3362	0.405471	0.457344	-0.244952	0.496564	0.228272	0.585692	-0.67266	0.191204
ENSMUSG00000079056	Kcnip3	Kv channel interacting protein 3, calsenilin [Source:MGI Symbol;Acc:MGI:1929258]	56461	70.3302	79.2499	76.3009	67.446	0.257157	0.634275	0.137414	0.828824	0.0111266	0.987361	-0.141457	0.805885
ENSMUSG00000028684	Urod	uroporphyrinogen decarboxylase [Source:MGI Symbol;Acc:MGI:98916]	22275	70.3094	82.6099	66.6951	62.9421	0.324163	0.397298	-0.0375634	0.952916	-0.0863541	0.866879	-0.389389	0.313003
ENSMUSG00000044628	Rnf208	ring finger protein 208 [Source:MGI Symbol;Acc:MGI:1916096]	68846	70.149	53.0887	59.0143	72.1004	-0.274346	0.568969	-0.193084	0.725165	0.104185	0.833725	0.0461223	0.958632
ENSMUSG00000024576	Csnk1a1	casein kinase 1, alpha 1 [Source:MGI Symbol;Acc:MGI:1934950]	93687	70.1077	69.905	81.3505	84.8938	0.100003	0.838405	0.239346	0.49578	0.325467	0.342431	0.119765	0.816353
ENSMUSG00000021957	Tkt	transketolase [Source:MGI Symbol;Acc:MGI:105992]	21881	70.1048	73.3294	78.4002	59.672	0.15642	0.771712	0.181952	0.704703	-0.157658	0.737092	0.00488499	0.994483
ENSMUSG00000025911	Adhfe1	alcohol dehydrogenase, iron containing, 1 [Source:MGI Symbol;Acc:MGI:1923437]	76187	70.0676	67.3167	87.9712	71.0171	0.0340856	0.963772	0.342029	0.230474	0.0853397	0.895564	0.278501	0.676032
ENSMUSG00000031701	Dnaja2	DnaJ heat shock protein family (Hsp40) member A2 [Source:MGI Symbol;Acc:MGI:1931882]	56445	70.0575	61.6277	77.4687	63.0451	-0.0792768	0.880468	0.164668	0.721191	-0.0848419	0.86795	0.224219	0.676592
ENSMUSG00000052681	Rap1b	RAS related protein 1b [Source:MGI Symbol;Acc:MGI:894315]	215449	70.0288	80.7457	85.9658	67.4678	0.294752	0.549974	0.311097	0.378951	0.00931543	0.987584	-0.00322336	0.997073
ENSMUSG00000039461	Tcta	T cell leukemia translocation altered gene [Source:MGI Symbol;Acc:MGI:1918829]	102791	69.9899	89.461	79.2628	61.6517	0.435541	0.327306	0.202056	0.674765	-0.101341	0.855711	-0.251167	0.689825
ENSMUSG00000061474	Mrps36	mitochondrial ribosomal protein S36 [Source:MGI Symbol;Acc:MGI:1913378]	66128	69.987	80.1189	56.8875	80.5148	0.279461	0.670869	-0.235414	0.604155	0.256094	0.574029	-0.531225	0.436702
ENSMUSG00000062997	Rpl35	ribosomal protein L35 [Source:MGI Symbol;Acc:MGI:1913739]	66489	69.944	102.337	60.0427	107.513	0.582621	0.382411	-0.155129	0.79727	0.626796	0.128231	-0.749951	0.299888
ENSMUSG00000020230	Prmt2	protein arginine N-methyltransferase 2 [Source:MGI Symbol;Acc:MGI:1316652]	15468	69.9123	84.6939	75.6176	57.6763	0.360943	0.443211	0.137166	0.779881	-0.18724	0.744673	-0.249027	0.647896
ENSMUSG00000022420	Dnal4	dynein, axonemal, light chain 4 [Source:MGI Symbol;Acc:MGI:1859217]	54152	69.8731	69.6236	68.5577	78.3708	0.101107	0.859098	0.0111236	0.985926	0.22582	0.603617	-0.114967	0.860766
ENSMUSG00000035237	Lcat	lecithin cholesterol acyltransferase [Source:MGI Symbol;Acc:MGI:96755]	16816	69.7385	60.6328	57.321	55.0507	-0.102002	0.916469	-0.201121	0.791085	-0.232679	0.701498	-0.129288	0.910766
ENSMUSG00000078427	Sarnp	SAP domain containing ribonucleoprotein [Source:MGI Symbol;Acc:MGI:1913368]	66118	69.6174	90.6612	59.001	100.084	0.453809	0.416951	-0.172768	0.777715	0.554139	0.0831479	-0.645616	0.304264
ENSMUSG00000038646	Fam103a1	family with sequence similarity 103, member A1 [Source:MGI Symbol;Acc:MGI:1914398]	67148	69.4842	57.9356	53.8198	65.4698	-0.140809	0.80722	-0.292027	0.527184	-0.0155666	0.97644	-0.187398	0.79465
ENSMUSG00000048100	Taf13	TATA-box binding protein associated factor 13 [Source:MGI Symbol;Acc:MGI:1913500]	99730	69.4643	78.4323	74.7393	104.716	0.267469	0.64898	0.138489	0.78523	0.621997	0.063617	-0.15471	0.842702
ENSMUSG00000026857	Ntmt1	N-terminal Xaa-Pro-Lys N-methyltransferase 1 [Source:MGI Symbol;Acc:MGI:1913867]	66617	69.4621	84.114	70.7068	76.3844	0.351435	0.555087	0.052643	0.944927	0.189578	0.701789	-0.324271	0.631628
ENSMUSG00000027011	Ube2e3	ubiquitin-conjugating enzyme E2E 3 [Source:MGI Symbol;Acc:MGI:107412]	22193	69.4482	72.9646	66.4296	64.4722	0.166331	0.758188	-0.0262396	0.973825	-0.039928	0.943748	-0.217931	0.719646
ENSMUSG00000023460	Rab12	RAB12, member RAS oncogene family [Source:MGI Symbol;Acc:MGI:894284]	19328	69.3657	74.2692	73.0013	74.7356	0.199413	0.712159	0.107562	0.809778	0.169803	0.672009	-0.117635	0.866246
ENSMUSG00000033022	Cdo1	cysteine dioxygenase 1, cytosolic [Source:MGI Symbol;Acc:MGI:105925]	12583	69.3608	198.78	103.385	78.4227	1.25013	0.0808597	0.569196	0.0228008	0.235954	0.553097	-0.802396	0.396008
ENSMUSG00000006932	Ctnnb1	catenin (cadherin associated protein), beta 1 [Source:MGI Symbol;Acc:MGI:88276]	12387	69.3261	46.7851	55.1371	41.6203	-0.431542	0.45	-0.275323	0.501745	-0.622042	0.0812074	0.135488	0.866071
ENSMUSG00000021948	Prkcd	protein kinase C, delta [Source:MGI Symbol;Acc:MGI:97598]	18753	69.251	30.84	9.16976	13.126	-0.847573	0.281338	-2.19423	2.03781e-11	-1.77632	0.000185104	-1.45617	0.0299995
ENSMUSG00000036114	Rpp25l	ribonuclease P/MRP 25 subunit-like [Source:MGI Symbol;Acc:MGI:1917211]	69961	69.1932	79.6326	68.6214	94.9892	0.282748	0.637129	0.0226338	0.980967	0.472543	0.286441	-0.281052	0.713151
ENSMUSG00000023019	Gpd1	glycerol-3-phosphate dehydrogenase 1 (soluble) [Source:MGI Symbol;Acc:MGI:95679]	14555	69.1635	72.0286	48.7531	33.7338	0.142278	0.835942	-0.422095	0.302496	-0.869488	0.0224507	-0.623681	0.11761
ENSMUSG00000019738	Polr2i	polymerase (RNA) II (DNA directed) polypeptide I [Source:MGI Symbol;Acc:MGI:1917170]	69920	69.0122	85.1607	59.151	96.6829	0.37431	0.571267	-0.165705	0.753507	0.505074	0.264845	-0.555848	0.430175
ENSMUSG00000051483	Cbr1	carbonyl reductase 1 [Source:MGI Symbol;Acc:MGI:88284]	12408	68.9556	73.9332	67.8499	80.0613	0.191877	0.724652	0.00855061	0.989828	0.259761	0.512998	-0.207777	0.733602
ENSMUSG00000039953	Clstn1	calsyntenin 1 [Source:MGI Symbol;Acc:MGI:1929895]	65945	68.895	35.6841	66.8772	51.9	-0.678191	0.407019	-0.00917718	0.991479	-0.314212	0.564564	0.634199	0.517831
ENSMUSG00000039194	Rlbp1	retinaldehyde binding protein 1 [Source:MGI Symbol;Acc:MGI:97930]	19771	68.8566	83.9461	101.908	65.952	0.366359	0.408799	0.526261	0.1968	0.00750656	0.991458	0.177281	0.820558
ENSMUSG00000038619	Ensa	endosulfine alpha [Source:MGI Symbol;Acc:MGI:1891189]	56205	68.7573	58.658	54.6839	60.1596	-0.105357	0.878698	-0.272662	0.427505	-0.116434	0.809223	-0.189776	0.783675
ENSMUSG00000002808	Epdr1	ependymin related protein 1 (zebrafish) [Source:MGI Symbol;Acc:MGI:2145369]	105298	68.7373	53.3765	57.172	44.6477	-0.240666	0.750601	-0.208661	0.670965	-0.508627	0.257801	0.0133135	0.988737
ENSMUSG00000026227	2810459M11Rik	RIKEN cDNA 2810459M11 gene [Source:MGI Symbol;Acc:MGI:1920042]	72792	68.7282	123.894	106.033	124.704	0.871221	0.0706877	0.605583	0.0365731	0.834328	0.0323697	-0.291849	0.710925
ENSMUSG00000028797	Tmem234	transmembrane protein 234 [Source:MGI Symbol;Acc:MGI:1924049]	76799	68.6009	84.6118	55.6632	100.045	0.387275	0.491358	-0.236793	0.587024	0.559217	0.191198	-0.65755	0.179233
ENSMUSG00000048175	Asb8	ankyrin repeat and SOCS box-containing 8 [Source:MGI Symbol;Acc:MGI:1925791]	78541	68.5737	74.9063	78.5141	66.9121	0.217983	0.635742	0.21303	0.645692	0.0248471	0.966198	-0.0220811	0.97304
ENSMUSG00000060904	Arl1	ADP-ribosylation factor-like 1 [Source:MGI Symbol;Acc:MGI:99436]	104303	68.5574	63.0429	59.6665	61.1333	-0.0139036	0.980713	-0.150884	0.733288	-0.0923424	0.840493	-0.165737	0.757891
ENSMUSG00000043687	1190005I06Rik	RIKEN cDNA 1190005I06 gene [Source:MGI Symbol;Acc:MGI:1916168]	68918	68.4516	59.2197	66.8208	71.2315	-0.0881527	0.905884	0.00548115	0.993577	0.123493	0.861979	0.0703617	0.931619
ENSMUSG00000021134	Srsf5	serine/arginine-rich splicing factor 5 [Source:MGI Symbol;Acc:MGI:98287]	20384	68.3911	66.3338	67.1061	90.554	0.0632208	0.903662	0.0162859	0.982003	0.448653	0.161565	-0.0725555	0.906945
ENSMUSG00000020358	Hnrnpab	heterogeneous nuclear ribonucleoprotein A/B [Source:MGI Symbol;Acc:MGI:1330294]	15384	68.3138	80.1307	66.2756	70.8146	0.321579	0.464295	-0.00748579	0.989828	0.107951	0.822816	-0.353827	0.466704
ENSMUSG00000035864	Syt1	synaptotagmin I [Source:MGI Symbol;Acc:MGI:99667]	20979	68.2418	26.5626	45.3245	52.8763	-1.03848	0.113305	-0.493999	0.189651	-0.264603	0.692076	0.547661	0.567452
ENSMUSG00000031667	Aktip	thymoma viral proto-oncogene 1 interacting protein [Source:MGI Symbol;Acc:MGI:3693832]	14339	68.2228	61.3864	56.9068	60.0752	-0.0439414	0.940989	-0.208659	0.577235	-0.108278	0.814726	-0.193678	0.709743
ENSMUSG00000038845	Phb	prohibitin [Source:MGI Symbol;Acc:MGI:97572]	18673	68.1934	75.8838	56.6934	62.3095	0.245998	0.60461	-0.217723	0.565773	-0.0595854	0.904791	-0.493454	0.23712
ENSMUSG00000064339	mt-Rnr2	mitochondrially encoded 16S rRNA [Source:MGI Symbol;Acc:MGI:102492]		68.1508	12.0183	20.165	29.8133	-1.91965	0.000823074	-0.831865	0.150435	-0.524321	0.503506	0.533132	0.547298
ENSMUSG00000001911	Nfix	nuclear factor I/X [Source:MGI Symbol;Acc:MGI:97311]	18032	68.1233	95.3688	84.8117	102.251	0.563116	0.148711	0.327971	0.29031	0.617436	0.0457477	-0.25548	0.662329
ENSMUSG00000060073	Psma3	proteasome (prosome, macropain) subunit, alpha type 3 [Source:MGI Symbol;Acc:MGI:104883]	19167	68.1197	81.0794	63.8577	79.0106	0.335869	0.561748	-0.0491971	0.945365	0.267657	0.452341	-0.406413	0.54155
ENSMUSG00000063714	Sp3os	trans-acting transcription factor 3, opposite strand [Source:MGI Symbol;Acc:MGI:1914936]		68.0621	77.3568	74.0707	95.2865	0.271533	0.654609	0.148269	0.804438	0.504265	0.254999	-0.145884	0.857866
ENSMUSG00000064351	mt-Co1	mitochondrially encoded cytochrome c oxidase I [Source:MGI Symbol;Acc:MGI:102504]	17708	68.0561	11.8217	18.7589	18.4301	-1.86372	0.00229506	-0.708276	0.246461	-0.850765	0.230417	0.459421	0.619033
ENSMUSG00000062014	Gmfb	glia maturation factor, beta [Source:MGI Symbol;Acc:MGI:1927133]	63985	68.0515	73.4843	83.8561	74.034	0.201786	0.664778	0.318176	0.310519	0.17297	0.692951	0.0965221	0.878417
ENSMUSG00000024197	Plin3	perilipin 3 [Source:MGI Symbol;Acc:MGI:1914155]	66905	68.04	93.2838	64.111	80.0356	0.521499	0.258229	-0.0487706	0.951582	0.26776	0.604508	-0.6035	0.16243
ENSMUSG00000027940	Tpm3	tropomyosin 3, gamma [Source:MGI Symbol;Acc:MGI:1890149]	59069	68.0389	83.36	65.5336	90.2873	0.370643	0.536656	-0.0174438	0.9791	0.44547	0.187015	-0.412337	0.536427
ENSMUSG00000062908	Acadm	acyl-Coenzyme A dehydrogenase, medium chain [Source:MGI Symbol;Acc:MGI:87867]	11364	67.9771	89.8787	97.8298	82.3479	0.48599	0.171831	0.52512	0.0523231	0.311724	0.49578	0.0299512	0.965698
ENSMUSG00000036352	Ubac1	ubiquitin associated domain containing 1 [Source:MGI Symbol;Acc:MGI:1920995]	98766	67.88	69.2111	67.9335	70.038	0.129014	0.812847	0.0374331	0.957404	0.1067	0.82139	-0.116507	0.85458
ENSMUSG00000026341	Actr3	ARP3 actin-related protein 3 [Source:MGI Symbol;Acc:MGI:1921367]	74117	67.7504	58.6102	61.1591	63.4342	-0.100825	0.837084	-0.105651	0.836578	-0.0312462	0.954466	-0.0317643	0.964397
ENSMUSG00000071533	Pcnp	PEST proteolytic signal containing nuclear protein [Source:MGI Symbol;Acc:MGI:1923552]	76302	67.6881	72.9196	64.0539	81.2412	0.2063	0.705187	-0.0341087	0.962257	0.315574	0.371231	-0.265617	0.66489
ENSMUSG00000110841	Gpx4-ps2	glutathione peroxidase 4, pseudogene 2 [Source:MGI Symbol;Acc:MGI:3779731]		67.6392	78.3946	37.709	76.7031	0.290517	0.666254	-0.719603	0.0141389	0.235449	0.634496	-1.03567	0.0425987
ENSMUSG00000033186	Mzt1	mitotic spindle organizing protein 1 [Source:MGI Symbol;Acc:MGI:1924039]	76789	67.6062	62.5871	66.3232	68.3769	0.00161903	0.998447	0.0149377	0.984614	0.0852348	0.867106	-0.0106497	0.988091
ENSMUSG00000036430	Tbcc	tubulin-specific chaperone C [Source:MGI Symbol;Acc:MGI:1919976]	72726	67.5923	71.6762	65.3327	66.3615	0.175527	0.80502	-0.015926	0.983101	0.0267242	0.966035	-0.216989	0.771983
ENSMUSG00000031007	Atp6ap2	ATPase, H+ transporting, lysosomal accessory protein 2 [Source:MGI Symbol;Acc:MGI:1917745]	70495	67.5675	42.1039	47.9031	50.474	-0.489709	0.540327	-0.4293	0.157571	-0.31487	0.63031	0.0848146	0.945118
ENSMUSG00000037012	Hk1	hexokinase 1 [Source:MGI Symbol;Acc:MGI:96103]	15275	67.5599	46.2063	54.835	40.8578	-0.394213	0.592452	-0.242393	0.597088	-0.608133	0.104578	0.142228	0.887244
ENSMUSG00000074884	Serf2	small EDRK-rich factor 2 [Source:MGI Symbol;Acc:MGI:1337041]	378702	67.4952	77.6061	53.0902	85.388	0.288713	0.638737	-0.281143	0.454572	0.383415	0.35946	-0.590738	0.314926
ENSMUSG00000025026	Add3	adducin 3 (gamma) [Source:MGI Symbol;Acc:MGI:1351615]	27360	67.3172	77.869	85.8999	77.2985	0.287751	0.580482	0.352728	0.352427	0.241321	0.631865	0.0503892	0.940252
ENSMUSG00000056413	Adap1	ArfGAP with dual PH domains 1 [Source:MGI Symbol;Acc:MGI:2442201]	231821	67.0794	29.5434	50.7659	35.6075	-0.991573	0.0213783	-0.330232	0.459539	-0.737988	0.121366	0.613858	0.342236
ENSMUSG00000040128	Pnrc1	proline-rich nuclear receptor coactivator 1 [Source:MGI Symbol;Acc:MGI:1917838]	108767	67.0437	59.2556	71.8172	71.8496	-0.0719364	0.888827	0.128011	0.797742	0.151848	0.723544	0.178238	0.736833
ENSMUSG00000015290	Ubl4a	ubiquitin-like 4A [Source:MGI Symbol;Acc:MGI:95049]	27643	67.0377	66.9642	68.6853	59.1968	0.0963097	0.863413	0.0642918	0.909887	-0.103614	0.830605	-0.0555546	0.932543
ENSMUSG00000022706	Mrpl40	mitochondrial ribosomal protein L40 [Source:MGI Symbol;Acc:MGI:1332635]	18100	66.9125	84.6252	66.2493	80.2475	0.415147	0.446974	0.0199209	0.977136	0.31023	0.426194	-0.419569	0.495198
ENSMUSG00000020526	Znhit3	zinc finger, HIT type 3 [Source:MGI Symbol;Acc:MGI:3051596]	448850	66.8443	70.2042	55.5748	67.6152	0.168085	0.81434	-0.201761	0.710621	0.0831308	0.883642	-0.39593	0.5697
ENSMUSG00000027438	Napb	N-ethylmaleimide sensitive fusion protein attachment protein beta [Source:MGI Symbol;Acc:MGI:104562]	17957	66.7789	29.5247	53.8091	44.2684	-0.923117	0.133342	-0.252994	0.61777	-0.473722	0.329385	0.647364	0.430824
ENSMUSG00000037570	Mcrs1	microspherule protein 1 [Source:MGI Symbol;Acc:MGI:1858420]	51812	66.7508	61.6214	69.2642	53.0718	-0.00922563	0.989321	0.0794364	0.901055	-0.239949	0.616307	0.0673948	0.919278
ENSMUSG00000046722	Cdc42se1	CDC42 small effector 1 [Source:MGI Symbol;Acc:MGI:1889510]	57912	66.7504	107.338	78.489	93.2429	0.718454	0.170263	0.247469	0.583945	0.507427	0.193449	-0.496817	0.452084
ENSMUSG00000024835	Coro1b	coronin, actin binding protein 1B [Source:MGI Symbol;Acc:MGI:1345963]	23789	66.5982	66.3324	71.8041	52.0039	0.0969497	0.849661	0.13373	0.763495	-0.261223	0.593579	0.0147676	0.981513
ENSMUSG00000047945	Marcksl1	MARCKS-like 1 [Source:MGI Symbol;Acc:MGI:97143]	17357	66.5234	85.1607	55.6325	82.1828	0.410938	0.575195	-0.206102	0.633548	0.34276	0.35946	-0.624467	0.410308
ENSMUSG00000020514	Mrpl22	mitochondrial ribosomal protein L22 [Source:MGI Symbol;Acc:MGI:1333794]	216767	66.495	84.6081	54.9946	80.3081	0.415676	0.507847	-0.211175	0.671475	0.321246	0.415713	-0.643131	0.329491
ENSMUSG00000027076	Timm10	translocase of inner mitochondrial membrane 10 [Source:MGI Symbol;Acc:MGI:1353429]	30059	66.4616	82.3494	57.5891	96.6552	0.379187	0.575195	-0.142781	0.81996	0.566848	0.126444	-0.53898	0.468491
ENSMUSG00000057113	Npm1	nucleophosmin 1 [Source:MGI Symbol;Acc:MGI:106184]	18148	66.4313	76.8419	68.5058	96.8438	0.304234	0.54133	0.0786841	0.889488	0.573301	0.110982	-0.249318	0.687717
ENSMUSG00000008668	Rps18	ribosomal protein S18 [Source:MGI Symbol;Acc:MGI:98146]	20084	66.2369	93.7143	52.9744	88.8414	0.546418	0.410756	-0.244913	0.623029	0.45714	0.289363	-0.801957	0.243174
ENSMUSG00000004843	Chmp2b	charged multivesicular body protein 2B [Source:MGI Symbol;Acc:MGI:1916192]	68942	66.2364	74.5432	76.9453	78.1407	0.265648	0.562965	0.238456	0.564969	0.290539	0.429651	-0.0456345	0.952056
ENSMUSG00000070570	Slc17a7	solute carrier family 17 (sodium-dependent inorganic phosphate cotransporter), member 7 [Source:MGI Symbol;Acc:MGI:1920211]	72961	66.1371	21.9424	50.9273	38.4245	-1.17006	0.0926785	-0.287282	0.605928	-0.615959	0.224	0.872514	0.329871
ENSMUSG00000084786	Ubl5	ubiquitin-like 5 [Source:MGI Symbol;Acc:MGI:1913427]	66177	66.1218	85.2196	55.1512	93.6869	0.443686	0.395609	-0.196669	0.696093	0.539541	0.113626	-0.661397	0.235597
ENSMUSG00000022312	Eif3h	eukaryotic translation initiation factor 3, subunit H [Source:MGI Symbol;Acc:MGI:1915385]	68135	65.9611	74.7276	71.2309	60.8944	0.272983	0.609506	0.138063	0.757548	-0.0437737	0.929567	-0.160118	0.818875
ENSMUSG00000052584	Serp2	stress-associated endoplasmic reticulum protein family member 2 [Source:MGI Symbol;Acc:MGI:1919911]	72661	65.9437	34.3412	38.3076	57.0965	-0.745022	0.139152	-0.658212	0.0473712	-0.109242	0.881677	0.0469246	0.961129
ENSMUSG00000023909	Paqr4	progestin and adipoQ receptor family member IV [Source:MGI Symbol;Acc:MGI:1923748]	76498	65.9332	73.6118	53.4456	52.3166	0.244816	0.625459	-0.245777	0.587024	-0.244427	0.581798	-0.528183	0.222135
ENSMUSG00000029777	Gars	glycyl-tRNA synthetase [Source:MGI Symbol;Acc:MGI:2449057]	353172	65.794	45.6818	49.8241	34.5212	-0.40445	0.359594	-0.337076	0.416261	-0.783764	0.0514671	0.0276047	0.973068
ENSMUSG00000025499	Hras	Harvey rat sarcoma virus oncogene [Source:MGI Symbol;Acc:MGI:96224]	15461	65.7808	63.9142	50.3243	55.6362	0.0750623	0.926561	-0.310041	0.459073	-0.143371	0.804612	-0.412853	0.525873
ENSMUSG00000037204	Atg101	autophagy related 101 [Source:MGI Symbol;Acc:MGI:1915368]	68118	65.7412	59.7826	55.4586	73.3838	-0.0262928	0.970967	-0.194068	0.67422	0.206614	0.629621	-0.195662	0.763088
ENSMUSG00000017631	Abr	active BCR-related gene [Source:MGI Symbol;Acc:MGI:107771]	109934	65.6539	55.6926	72.4422	57.7067	-0.130053	0.858095	0.158222	0.771184	-0.106426	0.843057	0.268164	0.702928
ENSMUSG00000071172	Srsf3	serine/arginine-rich splicing factor 3 [Source:MGI Symbol;Acc:MGI:98285]	20383	65.5883	64.4321	56.7601	81.627	0.0805208	0.906564	-0.143043	0.824025	0.367078	0.290134	-0.248409	0.758016
ENSMUSG00000024474	Ik	IK cytokine [Source:MGI Symbol;Acc:MGI:1345142]	24010	65.4162	58.6017	55.4436	63.1176	-0.0529969	0.931406	-0.188372	0.701313	0.01145	0.98418	-0.16689	0.777062
ENSMUSG00000001783	Rtcb	RNA 2',3'-cyclic phosphate and 5'-OH ligase [Source:MGI Symbol;Acc:MGI:106379]	28088	65.3912	40.7606	47.9102	38.4819	-0.538007	0.284108	-0.390132	0.16184	-0.65191	0.0686228	0.129794	0.871385
ENSMUSG00000031924	Cyb5b	cytochrome b5 type B [Source:MGI Symbol;Acc:MGI:1913677]	66427	65.3881	72.8345	88.0255	67.884	0.246943	0.614745	0.435831	0.139327	0.118327	0.832515	0.174308	0.751938
ENSMUSG00000044627	Swi5	SWI5 recombination repair homolog (yeast) [Source:MGI Symbol;Acc:MGI:1920181]	72931	65.3796	88.5133	65.0949	106.753	0.506949	0.330775	0.0333602	0.962162	0.724545	0.0285893	-0.496051	0.418655
ENSMUSG00000032766	Gng11	guanine nucleotide binding protein (G protein), gamma 11 [Source:MGI Symbol;Acc:MGI:1913316]	66066	65.3794	102.165	37.0077	83.3118	0.601754	0.478966	-0.71075	0.0151242	0.353879	0.529518	-1.23008	0.107576
ENSMUSG00000019782	Rwdd1	RWD domain containing 1 [Source:MGI Symbol;Acc:MGI:1913771]	66521	65.3178	83.5892	57.6666	78.561	0.422836	0.513291	-0.128007	0.818808	0.315167	0.43481	-0.569776	0.405219
ENSMUSG00000020864	Ankrd40	ankyrin repeat domain 40 [Source:MGI Symbol;Acc:MGI:1918702]	71452	65.1732	74.8868	79.7339	68.4062	0.294397	0.496876	0.311439	0.343128	0.135501	0.763334	-0.00194133	0.998002
ENSMUSG00000021701	Plk2	polo like kinase 2 [Source:MGI Symbol;Acc:MGI:1099790]	20620	65.099	23.7368	73.0936	29.7471	-1.15275	0.0504757	0.162392	0.826461	-0.958757	0.0109377	1.23611	0.0773553
ENSMUSG00000030697	Ppp4c	protein phosphatase 4, catalytic subunit [Source:MGI Symbol;Acc:MGI:1891763]	56420	64.9959	78.4766	60.9307	67.2952	0.356937	0.478708	-0.0526358	0.936654	0.108678	0.845886	-0.43486	0.410258
ENSMUSG00000059714	Flot1	flotillin 1 [Source:MGI Symbol;Acc:MGI:1100500]	14251	64.979	87.3878	63.3477	70.5128	0.499656	0.30733	-0.00238468	0.997166	0.168481	0.693456	-0.529316	0.304995
ENSMUSG00000021102	Glrx5	glutaredoxin 5 [Source:MGI Symbol;Acc:MGI:1920296]	73046	64.9565	65.1692	49.0789	68.1461	0.108338	0.878359	-0.335208	0.345789	0.130143	0.78104	-0.467566	0.430779
ENSMUSG00000003299	Mrpl4	mitochondrial ribosomal protein L4 [Source:MGI Symbol;Acc:MGI:2137210]	66163	64.9552	84.9763	67.0639	68.8101	0.460192	0.385932	0.0754559	0.901855	0.142826	0.756176	-0.40865	0.515523
ENSMUSG00000060601	Nr1h2	nuclear receptor subfamily 1, group H, member 2 [Source:MGI Symbol;Acc:MGI:1352463]	22260	64.8978	79.4499	76.139	58.013	0.376309	0.403852	0.24707	0.48359	-0.0798883	0.904298	-0.152419	0.795519
ENSMUSG00000047514	Tspyl1	testis-specific protein, Y-encoded-like 1 [Source:MGI Symbol;Acc:MGI:1298395]	22110	64.8912	46.3896	66.651	50.8079	-0.357398	0.427316	0.0716022	0.90896	-0.265902	0.58641	0.409858	0.339252
ENSMUSG00000063297	Luzp2	leucine zipper protein 2 [Source:MGI Symbol;Acc:MGI:1889615]	233271	64.6933	74.6607	104.874	78.1297	0.271797	0.657395	0.6151	0.161394	0.30377	0.556799	0.363601	0.667908
ENSMUSG00000031604	Msmo1	methylsterol monoxygenase 1 [Source:MGI Symbol;Acc:MGI:1913484]	66234	64.6573	59.4456	63.985	36.8242	-0.0214333	0.980713	0.0300905	0.977227	-0.672263	0.0763026	0.0237382	0.984346
ENSMUSG00000015095	Fbxw5	F-box and WD-40 domain protein 5 [Source:MGI Symbol;Acc:MGI:1354731]	30839	64.6452	70.1264	83.1858	52.8828	0.209447	0.635703	0.362245	0.306491	-0.197335	0.72483	0.141793	0.832641
ENSMUSG00000001383	Zmat2	zinc finger, matrin type 2 [Source:MGI Symbol;Acc:MGI:1913742]	66492	64.635	70.6481	58.2337	99.2818	0.228072	0.669378	-0.101114	0.844033	0.642335	0.0519355	-0.354007	0.540265
ENSMUSG00000084957	Bbip1	BBSome interacting protein 1 [Source:MGI Symbol;Acc:MGI:1913610]	100503572	64.6203	66.8326	74.2719	74.6022	0.146915	0.815054	0.219185	0.654171	0.260164	0.572945	0.053219	0.951988
ENSMUSG00000025738	Fbxl16	F-box and leucine-rich repeat protein 16 [Source:MGI Symbol;Acc:MGI:2448488]	214931	64.5308	22.2673	72.2184	37.6964	-1.26944	0.0080301	0.167786	0.824365	-0.600953	0.220471	1.39678	0.00760123
ENSMUSG00000044986	Tst	thiosulfate sulfurtransferase, mitochondrial [Source:MGI Symbol;Acc:MGI:98852]	22117	64.4702	98.4087	80.8284	92.2433	0.653437	0.229228	0.330143	0.443101	0.531797	0.225683	-0.341921	0.667533
ENSMUSG00000004264	Phb2	prohibitin 2 [Source:MGI Symbol;Acc:MGI:102520]	12034	64.4262	78.4948	63.7605	63.1034	0.368393	0.473236	0.0196033	0.976994	0.0393079	0.943667	-0.375042	0.500736
ENSMUSG00000027332	Ivd	isovaleryl coenzyme A dehydrogenase [Source:MGI Symbol;Acc:MGI:1929242]	56357	64.2712	67.9946	84.5026	63.6407	0.160972	0.810962	0.401118	0.163888	0.0517748	0.9294	0.21035	0.774776
ENSMUSG00000027282	Mtch2	mitochondrial carrier 2 [Source:MGI Symbol;Acc:MGI:1929260]	56428	64.2655	79.9245	74.9744	62.9588	0.404212	0.348508	0.247647	0.4632	0.0423395	0.940317	-0.18065	0.76178
ENSMUSG00000063931	Pepd	peptidase D [Source:MGI Symbol;Acc:MGI:97542]	18624	64.167	71.1303	63.7717	51.6829	0.238533	0.593026	0.0174237	0.982119	-0.224548	0.683575	-0.24364	0.647186
ENSMUSG00000001700	Gramd3	GRAM domain containing 3 [Source:MGI Symbol;Acc:MGI:1914815]	107022	64.1584	75.3845	95.5065	70.8194	0.319007	0.457959	0.563622	0.0460147	0.189569	0.75742	0.238657	0.673117
ENSMUSG00000056121	Fez2	fasciculation and elongation protein zeta 2 (zygin II) [Source:MGI Symbol;Acc:MGI:2675856]	225020	63.7743	75.4002	61.1158	64.4939	0.327464	0.455769	-0.0281109	0.969053	0.0685105	0.899514	-0.385622	0.332288
ENSMUSG00000019998	Stx7	syntaxin 7 [Source:MGI Symbol;Acc:MGI:1858210]	53331	63.7289	70.6495	72.3359	67.9234	0.24043	0.612604	0.202744	0.62595	0.144327	0.762833	-0.0583311	0.930177
ENSMUSG00000026851	BC005624	cDNA sequence BC005624 [Source:MGI Symbol;Acc:MGI:2385132]	227707	63.5549	70.0247	50.2388	77.1002	0.236495	0.625144	-0.287756	0.336268	0.318803	0.373332	-0.550199	0.200914
ENSMUSG00000037822	Smim14	small integral membrane protein 14 [Source:MGI Symbol;Acc:MGI:1915802]	68552	63.5543	70.6197	62.7978	64.8477	0.244434	0.642622	0.0217343	0.9746	0.0955717	0.832122	-0.246883	0.693872
ENSMUSG00000038429	Usp5	ubiquitin specific peptidase 5 (isopeptidase T) [Source:MGI Symbol;Acc:MGI:1347343]	22225	63.53	40.3018	59.2469	32.6113	-0.513841	0.32896	-0.0658031	0.932719	-0.831969	0.00935229	0.417188	0.553776
ENSMUSG00000068823	Csde1	cold shock domain containing E1, RNA binding [Source:MGI Symbol;Acc:MGI:92356]	229663	63.4589	59.8325	68.1037	59.2404	0.00981222	0.989113	0.125612	0.78971	-0.0379928	0.944079	0.0912579	0.900137
ENSMUSG00000027879	Sec22b	SEC22 homolog B, vesicle trafficking protein [Source:MGI Symbol;Acc:MGI:1338759]	20333	63.4579	71.6548	67.7233	78.6234	0.268106	0.555113	0.123315	0.811432	0.355905	0.337476	-0.166173	0.79016
ENSMUSG00000024097	Srsf7	serine/arginine-rich splicing factor 7 [Source:MGI Symbol;Acc:MGI:1926232]	225027	63.3892	68.3692	70.9496	61.8796	0.202476	0.720251	0.184608	0.716115	0.0248702	0.968842	-0.0379841	0.964458
ENSMUSG00000028383	Hsdl2	hydroxysteroid dehydrogenase like 2 [Source:MGI Symbol;Acc:MGI:1919729]	72479	63.3809	66.1688	70.6405	54.2708	0.152715	0.770698	0.175536	0.710921	-0.144745	0.800172	0.00270558	0.996754
ENSMUSG00000035637	Grhpr	glyoxylate reductase/hydroxypyruvate reductase [Source:MGI Symbol;Acc:MGI:1923488]	76238	63.3455	72.7224	59.3723	58.9579	0.287373	0.503026	-0.0597388	0.932719	-0.0416988	0.942459	-0.373151	0.406658
ENSMUSG00000091475	2810468N07Rik	RIKEN cDNA 2810468N07 gene [Source:MGI Symbol;Acc:MGI:1920084]		63.3215	59.9544	64.2928	56.4482	0.0358614	0.965548	0.0578436	0.929435	-0.0796956	0.886604	-0.00304151	0.997521
ENSMUSG00000070003	Ssbp4	single stranded DNA binding protein 4 [Source:MGI Symbol;Acc:MGI:1924150]	76900	63.1217	62.7072	54.5253	68.8669	0.0958802	0.893224	-0.155941	0.78918	0.185158	0.731804	-0.28379	0.634775
ENSMUSG00000014602	Kif1a	kinesin family member 1A [Source:MGI Symbol;Acc:MGI:108391]	16560	63.0769	24.1893	43.213	34.8041	-1.10543	0.0550748	-0.46495	0.186742	-0.710095	0.100292	0.631181	0.440042
ENSMUSG00000027350	Chgb	chromogranin B [Source:MGI Symbol;Acc:MGI:88395]	12653	63.0481	21.4942	22.3476	39.7684	-1.07709	0.16717	-1.32803	2.04038e-09	-0.517662	0.353311	-0.01487	0.99079
ENSMUSG00000009291	Pttg1ip	pituitary tumor-transforming 1 interacting protein [Source:MGI Symbol;Acc:MGI:2652132]	108705	63.0427	65.7688	49.4448	54.2529	0.14438	0.83398	-0.261737	0.665097	-0.141197	0.752524	-0.436128	0.573747
ENSMUSG00000015341	Golga7	golgi autoantigen, golgin subfamily a, 7 [Source:MGI Symbol;Acc:MGI:1931029]	57437	63.0045	64.191	62.2576	68.9479	0.128465	0.823675	0.0243374	0.9746	0.191503	0.641936	-0.128148	0.860618
ENSMUSG00000021486	Prelid1	PRELI domain containing 1 [Source:MGI Symbol;Acc:MGI:1913744]	66494	62.94	77.1747	56.6015	71.8197	0.379457	0.463053	-0.108462	0.810406	0.245346	0.496102	-0.511647	0.332288
ENSMUSG00000023307	2005-03-01	membrane-associated ring finger (C3HC4) 5 [Source:MGI Symbol;Acc:MGI:1915207]	69104	62.912	66.0462	59.7855	55.3478	0.170726	0.742347	-0.0323644	0.960507	-0.11147	0.847815	-0.227828	0.693839
ENSMUSG00000046229	Scand1	SCAN domain-containing 1 [Source:MGI Symbol;Acc:MGI:1343132]	19018	62.8116	67.8099	49.7514	95.6381	0.205222	0.760235	-0.274201	0.505466	0.611772	0.149271	-0.503349	0.411002
ENSMUSG00000022212	Cpne6	copine VI [Source:MGI Symbol;Acc:MGI:1334445]	12891	62.8074	17.4513	21.2682	14.8441	-1.39414	0.0323953	-1.34185	7.50577e-07	-1.80952	2.73435e-09	0.157769	0.900885
ENSMUSG00000011179	Odc1	ornithine decarboxylase, structural 1 [Source:MGI Symbol;Acc:MGI:97402]	18263	62.6726	80.5149	65.6392	79.7775	0.438227	0.44252	0.0992526	0.845983	0.379958	0.382514	-0.365564	0.586616
ENSMUSG00000060675	Pla2g16	phospholipase A2, group XVI [Source:MGI Symbol;Acc:MGI:2179715]	225845	62.6637	77.9774	72.6151	70.7317	0.39671	0.397303	0.234987	0.522106	0.230618	0.590441	-0.184405	0.780915
ENSMUSG00000044600	Smim7	small integral membrane protein 7 [Source:MGI Symbol;Acc:MGI:1914068]	66818	62.6569	73.2695	66.9377	61.8525	0.316344	0.510137	0.126674	0.779951	0.0487191	0.92525	-0.214404	0.724448
ENSMUSG00000026179	Pnkd	paroxysmal nonkinesiogenic dyskinesia [Source:MGI Symbol;Acc:MGI:1930773]	56695	62.6223	58.447	61.8749	53.1882	0.00362614	0.99523	0.0161083	0.980881	-0.162464	0.694206	-0.012224	0.984111
ENSMUSG00000008540	Mgst1	microsomal glutathione S-transferase 1 [Source:MGI Symbol;Acc:MGI:1913850]	56615	62.561	83.7263	52.3752	77.5667	0.48688	0.30733	-0.181685	0.800049	0.33976	0.406538	-0.692705	0.243359
ENSMUSG00000015869	Prpsap1	phosphoribosyl pyrophosphate synthetase-associated protein 1 [Source:MGI Symbol;Acc:MGI:1915013]	67763	62.5388	77.8944	73.8643	50.3334	0.400638	0.332875	0.252332	0.511104	-0.225188	0.671757	-0.167814	0.76261
ENSMUSG00000058709	Egln2	egl-9 family hypoxia-inducible factor 2 [Source:MGI Symbol;Acc:MGI:1932287]	112406	62.4714	67.1753	58.1335	51.4813	0.200709	0.676339	-0.0657032	0.913774	-0.198	0.628443	-0.29337	0.545934
ENSMUSG00000019843	Fyn	Fyn proto-oncogene [Source:MGI Symbol;Acc:MGI:95602]	14360	62.42	64.6256	69.8599	52.92	0.1469	0.750474	0.185295	0.666363	-0.155507	0.742624	0.0184462	0.975761
ENSMUSG00000051518	Rps19bp1	ribosomal protein S19 binding protein 1 [Source:MGI Symbol;Acc:MGI:1913788]	66538	62.413	81.6917	58.4011	87.5176	0.435421	0.550004	-0.0478169	0.956777	0.500769	0.269865	-0.49746	0.563631
ENSMUSG00000062328	Rpl17	ribosomal protein L17 [Source:MGI Symbol;Acc:MGI:2448270]	319195	62.3482	85.9278	51.1548	79.8663	0.51305	0.448383	-0.214975	0.670722	0.396961	0.366169	-0.744135	0.283195
ENSMUSG00000047879	Usp14	ubiquitin specific peptidase 14 [Source:MGI Symbol;Acc:MGI:1928898]	59025	62.3269	45.9064	69.2899	41.862	-0.317094	0.585777	0.167691	0.735401	-0.474699	0.256711	0.461173	0.445686
ENSMUSG00000022663	Atg3	autophagy related 3 [Source:MGI Symbol;Acc:MGI:1915091]	67841	62.2557	78.1047	64.3378	64.5318	0.41232	0.308966	0.0781146	0.896188	0.1032	0.866519	-0.357421	0.449797
ENSMUSG00000015943	Bola1	bolA-like 1 (E. coli) [Source:MGI Symbol;Acc:MGI:1916418]	69168	62.2407	80.6048	50.6175	83.6378	0.430221	0.524269	-0.232256	0.648188	0.454391	0.275833	-0.678198	0.329491
ENSMUSG00000062006	Rpl34	ribosomal protein L34 [Source:MGI Symbol;Acc:MGI:1915686]	68436	62.2395	83.2181	51.7155	91.1476	0.480263	0.445681	-0.205113	0.661452	0.561388	0.209541	-0.699579	0.288483
ENSMUSG00000026509	Capn2	calpain 2 [Source:MGI Symbol;Acc:MGI:88264]	12334	62.213	68.5111	73.6231	61.6305	0.225425	0.65332	0.257537	0.489141	0.0537499	0.931993	0.0109298	0.986454
ENSMUSG00000072772	Grcc10	gene rich cluster, C10 gene [Source:MGI Symbol;Acc:MGI:1315201]	14790	62.178	75.6659	49.0136	79.6217	0.36571	0.515558	-0.279944	0.475295	0.400827	0.288349	-0.665142	0.234705
ENSMUSG00000034681	Rnps1	ribonucleic acid binding protein S1 [Source:MGI Symbol;Acc:MGI:97960]	19826	62.1716	69.5509	65.9961	69.5139	0.253664	0.576302	0.112611	0.830526	0.214673	0.608848	-0.163872	0.77037
ENSMUSG00000039450	Dcxr	dicarbonyl L-xylulose reductase [Source:MGI Symbol;Acc:MGI:1915130]	67880	62.108	82.6395	69.6643	68.948	0.488704	0.29201	0.1882	0.713166	0.205451	0.637414	-0.319271	0.60592
ENSMUSG00000031897	Psmb10	proteasome (prosome, macropain) subunit, beta type 10 [Source:MGI Symbol;Acc:MGI:1096380]	19171	62.07	92.2803	62.1895	99.5589	0.60854	0.327416	0.0378868	0.953773	0.690706	0.0418006	-0.596229	0.399007
ENSMUSG00000038388	Mpp6	membrane protein, palmitoylated 6 (MAGUK p55 subfamily member 6) [Source:MGI Symbol;Acc:MGI:1927340]	56524	61.9182	76.5522	51.1194	57.7008	0.382848	0.480505	-0.217404	0.657621	-0.0321808	0.955293	-0.629441	0.236545
ENSMUSG00000050423	Ppp1r3g	protein phosphatase 1, regulatory (inhibitor) subunit 3G [Source:MGI Symbol;Acc:MGI:1923737]	76487	61.8981	55.9316	110.503	45.5382	-0.0531092	0.950084	0.730336	0.0650922	-0.32246	0.546262	0.797037	0.221436
ENSMUSG00000053192	Mllt11	myeloid/lymphoid or mixed-lineage leukemia; translocated to, 11 [Source:MGI Symbol;Acc:MGI:1929671]	56772	61.8549	32.3231	26.839	34.4708	-0.742545	0.162444	-1.04597	6.6569e-05	-0.662366	0.200624	-0.336648	0.646263
ENSMUSG00000030682	Cdipt	CDP-diacylglycerol--inositol 3-phosphatidyltransferase (phosphatidylinositol synthase) [Source:MGI Symbol;Acc:MGI:105491]	52858	61.8271	54.9405	48.09	45.3093	-0.0698691	0.931713	-0.295027	0.522882	-0.360457	0.416597	-0.250043	0.769205
ENSMUSG00000028145	Them4	thioesterase superfamily member 4 [Source:MGI Symbol;Acc:MGI:1923028]	75778	61.7903	59.9976	59.9635	68.081	0.0587519	0.9359	-0.00525198	0.993577	0.191392	0.754381	-0.0879261	0.918201
ENSMUSG00000028788	Ptp4a2	protein tyrosine phosphatase 4a2 [Source:MGI Symbol;Acc:MGI:1277117]	19244	61.7766	76.8107	59.3429	84.2851	0.395399	0.478708	-0.0132704	0.983963	0.484683	0.211989	-0.434653	0.469305
ENSMUSG00000030495	Slc7a10	solute carrier family 7 (cationic amino acid transporter, y+ system), member 10 [Source:MGI Symbol;Acc:MGI:1858261]	53896	61.723	81.7505	49.0055	35.5791	0.408255	0.611364	-0.24073	0.720659	-0.615991	0.233609	-0.657407	0.452084
ENSMUSG00000024429	Gnl1	guanine nucleotide binding protein-like 1 [Source:MGI Symbol;Acc:MGI:95764]	14670	61.6731	59.9857	60.7287	51.5325	0.0637451	0.903857	0.0125538	0.982737	-0.184181	0.661085	-0.0763773	0.894429
ENSMUSG00000048747	E130114P18Rik	RIKEN cDNA E130114P18 gene [Source:MGI Symbol;Acc:MGI:2442873]		61.6728	79.4319	61.7611	87.5439	0.417638	0.568654	0.0391146	0.964605	0.516061	0.275883	-0.3964	0.666556
ENSMUSG00000060743	H3f3a	H3 histone, family 3A [Source:MGI Symbol;Acc:MGI:1097686]	15078	61.6144	74.6064	69.17	78.6144	0.361718	0.490601	0.192705	0.67422	0.394484	0.33728	-0.191282	0.791189
ENSMUSG00000042541	Sem1	SEM1, 26S proteasome complex subunit [Source:MGI Symbol;Acc:MGI:109238]	20422	61.4668	83.9403	49.0422	87.8426	0.507477	0.414313	-0.251545	0.606929	0.544852	0.133082	-0.773373	0.228941
ENSMUSG00000047617	Paxx	non-homologous end joining factor [Source:MGI Symbol;Acc:MGI:2442831]	227622	61.462	71.1101	61.3897	71.6406	0.298737	0.60612	0.038051	0.958155	0.274838	0.52481	-0.285523	0.678385
ENSMUSG00000033020	Polr2f	polymerase (RNA) II (DNA directed) polypeptide F [Source:MGI Symbol;Acc:MGI:1349393]	69833	61.4232	87.844	56.3731	101.837	0.56795	0.328632	-0.074776	0.912037	0.734218	0.0422554	-0.660649	0.313003
ENSMUSG00000064341	mt-Nd1	mitochondrially encoded NADH dehydrogenase 1 [Source:MGI Symbol;Acc:MGI:101787]	17716	61.4199	12.14	14.2201	19.9792	-1.72092	0.00563957	-0.719602	0.220876	-0.691153	0.347864	0.095018	0.939229
ENSMUSG00000041236	Vps41	VPS41 HOPS complex subunit [Source:MGI Symbol;Acc:MGI:1929215]	218035	61.4093	55.1335	70.0827	39.6291	-0.0569587	0.944472	0.209658	0.576678	-0.529368	0.141301	0.23339	0.780443
ENSMUSG00000028291	Akirin2	akirin 2 [Source:MGI Symbol;Acc:MGI:1889364]	433693	61.3625	62.4088	64.9935	65.6874	0.126998	0.821723	0.114422	0.819139	0.158778	0.72234	-0.0360795	0.962853
ENSMUSG00000067787	Blcap	bladder cancer associated protein [Source:MGI Symbol;Acc:MGI:1858907]	53619	61.3464	47.778	53.7774	54.3358	-0.247983	0.636559	-0.136753	0.824025	-0.105472	0.830418	0.0787951	0.920123
ENSMUSG00000030335	Mrpl51	mitochondrial ribosomal protein L51 [Source:MGI Symbol;Acc:MGI:1913743]	66493	61.305	83.5813	56.5606	67.6171	0.515132	0.325381	-0.067935	0.923068	0.199845	0.609623	-0.602439	0.314926
ENSMUSG00000022051	Bnip3l	BCL2/adenovirus E1B interacting protein 3-like [Source:MGI Symbol;Acc:MGI:1332659]	12177	61.2462	66.6449	73.2079	77.1791	0.216597	0.614928	0.275989	0.38942	0.377243	0.262246	0.0396865	0.946497
ENSMUSG00000034891	Sncb	synuclein, beta [Source:MGI Symbol;Acc:MGI:1889011]	104069	61.2455	38.7111	32.2539	58.348	-0.491253	0.445227	-0.813644	0.000941829	-0.00940784	0.991486	-0.317635	0.713464
ENSMUSG00000020946	Gosr2	golgi SNAP receptor complex member 2 [Source:MGI Symbol;Acc:MGI:1927204]	56494	61.2186	68.5565	67.7255	68.3781	0.254468	0.587953	0.173812	0.657983	0.217146	0.624582	-0.104546	0.867342
ENSMUSG00000057531	Dtnbp1	dystrobrevin binding protein 1 [Source:MGI Symbol;Acc:MGI:2137586]	94245	61.2103	58.8687	48.9942	62.3189	0.0517877	0.938584	-0.259814	0.533346	0.0835347	0.87616	-0.346819	0.467922
ENSMUSG00000020340	Cyfip2	cytoplasmic FMR1 interacting protein 2 [Source:MGI Symbol;Acc:MGI:1924134]	76884	61.1816	18.3805	58.4722	29.1546	-1.36464	0.0208477	-0.0322442	0.97098	-0.846636	0.0813268	1.28305	0.0598364
ENSMUSG00000020116	Pno1	partner of NOB1 homolog [Source:MGI Symbol;Acc:MGI:1913499]	66249	61.1594	81.2154	65.9687	70.7031	0.467064	0.457344	0.133634	0.825812	0.259838	0.496078	-0.353234	0.670802
ENSMUSG00000036707	Cab39	calcium binding protein 39 [Source:MGI Symbol;Acc:MGI:107438]	12283	61.151	56.2386	63.7228	54.6931	-0.0164262	0.976837	0.086822	0.871433	-0.0865437	0.858284	0.0812295	0.883689
ENSMUSG00000002550	Uck1	uridine-cytidine kinase 1 [Source:MGI Symbol;Acc:MGI:98904]	22245	61.0656	70.4396	73.5813	63.1159	0.291657	0.552569	0.282471	0.417976	0.105003	0.847883	-0.0307009	0.965733
ENSMUSG00000005312	Ubqln1	ubiquilin 1 [Source:MGI Symbol;Acc:MGI:1860276]	56085	61.0645	57.6726	70.3244	45.1295	0.0129135	0.987481	0.216526	0.639704	-0.331453	0.518605	0.184878	0.780857
ENSMUSG00000025374	Nabp2	nucleic acid binding protein 2 [Source:MGI Symbol;Acc:MGI:1917167]	69917	60.9616	71.9765	66.5955	71.6181	0.326184	0.544387	0.154588	0.740382	0.283052	0.508102	-0.196447	0.781523
ENSMUSG00000024411	Aqp4	aquaporin 4 [Source:MGI Symbol;Acc:MGI:107387]	11829	60.943	66.5181	50.081	62.853	0.204055	0.743381	-0.208108	0.754353	0.098477	0.865591	-0.447241	0.509674
ENSMUSG00000040276	Pacsin1	protein kinase C and casein kinase substrate in neurons 1 [Source:MGI Symbol;Acc:MGI:1345181]	23969	60.9332	29.3461	52.2035	40.4348	-0.853186	0.1083	-0.179235	0.717658	-0.469224	0.370899	0.652393	0.334396
ENSMUSG00000037499	Nenf	neuron derived neurotrophic factor [Source:MGI Symbol;Acc:MGI:1913458]	66208	60.9279	67.9932	41.4614	65.3635	0.256769	0.662855	-0.454063	0.221419	0.157636	0.798854	-0.762896	0.0705546
ENSMUSG00000051671	Coa6	cytochrome c oxidase assembly factor 6 [Source:MGI Symbol;Acc:MGI:1915142]	67892	60.9209	78.6606	59.025	86.5105	0.438594	0.460609	-0.00498118	0.993577	0.52498	0.227613	-0.466252	0.488653
ENSMUSG00000027808	Serp1	stress-associated endoplasmic reticulum protein 1 [Source:MGI Symbol;Acc:MGI:92638]	28146	60.8804	81.2833	69.7969	69.4304	0.485208	0.296372	0.216312	0.607342	0.236341	0.589842	-0.292621	0.611885
ENSMUSG00000032883	Acsl3	acyl-CoA synthetase long-chain family member 3 [Source:MGI Symbol;Acc:MGI:1921455]	74205	60.841	63.8138	57.6129	40.0316	0.125679	0.904534	-0.0280027	0.977397	-0.482898	0.259043	-0.173913	0.886052
ENSMUSG00000038059	Smim3	small integral membrane protein 3 [Source:MGI Symbol;Acc:MGI:1917088]	106878	60.8399	88.4322	71.9535	82.4296	0.598224	0.204568	0.248641	0.658291	0.463022	0.279699	-0.351278	0.631484
ENSMUSG00000006517	Mvd	mevalonate (diphospho) decarboxylase [Source:MGI Symbol;Acc:MGI:2179327]	192156	60.8102	72.2374	105.859	59.6075	0.336952	0.488444	0.780489	0.000547937	0.0496252	0.945419	0.42848	0.399318
ENSMUSG00000026568	Mpc2	mitochondrial pyruvate carrier 2 [Source:MGI Symbol;Acc:MGI:1917706]	70456	60.7601	64.7603	52.8102	68.4026	0.188623	0.739204	-0.148575	0.782956	0.225101	0.569437	-0.36398	0.532115
ENSMUSG00000003814	Calr	calreticulin [Source:MGI Symbol;Acc:MGI:88252]	12317	60.7536	55.6739	43.4569	52.4107	-0.0305499	0.97519	-0.388986	0.391327	-0.144938	0.83679	-0.379976	0.662108
ENSMUSG00000116165	Pdxp	pyridoxal (pyridoxine, vitamin B6) phosphatase [Source:NCBI gene;Acc:57028]	57028	60.7099	34.1573	48.5311	42.4753	-0.681198	0.082755	-0.268395	0.474788	-0.411364	0.322959	0.381764	0.503386
ENSMUSG00000026617	Bpnt1	bisphosphate 3'-nucleotidase 1 [Source:MGI Symbol;Acc:MGI:1338800]	23827	60.6288	65.8449	63.5906	49.8158	0.210429	0.664907	0.0979155	0.841128	-0.194417	0.757285	-0.135706	0.831831
ENSMUSG00000022199	Slc22a17	solute carrier family 22 (organic cation transporter), member 17 [Source:MGI Symbol;Acc:MGI:1926225]	59049	60.5554	79.4195	54.2816	44.3627	0.388615	0.64898	-0.111841	0.868301	-0.341331	0.55006	-0.504195	0.610124
ENSMUSG00000028138	Adh5	alcohol dehydrogenase 5 (class III), chi polypeptide [Source:MGI Symbol;Acc:MGI:87929]	11532	60.4674	70.3215	67.0293	69.9645	0.30782	0.538256	0.17617	0.696093	0.26582	0.471914	-0.153448	0.832641
ENSMUSG00000025940	Tmem70	transmembrane protein 70 [Source:MGI Symbol;Acc:MGI:1915068]	70397	60.4157	65.9049	71.4082	56.8026	0.214332	0.668572	0.254337	0.511361	-0.0209525	0.973663	0.020967	0.974864
ENSMUSG00000026696	Vamp4	vesicle-associated membrane protein 4 [Source:MGI Symbol;Acc:MGI:1858730]	53330	60.3635	62.0542	73.6549	69.1198	0.137578	0.776372	0.299868	0.434562	0.243789	0.535018	0.147719	0.805721
ENSMUSG00000021417	Eci2	enoyl-Coenzyme A delta isomerase 2 [Source:MGI Symbol;Acc:MGI:1346064]	23986	60.3579	74.7359	83.7319	70.6671	0.389766	0.393599	0.463923	0.179171	0.273725	0.541235	0.0675354	0.932721
ENSMUSG00000046058	Eid2	EP300 interacting inhibitor of differentiation 2 [Source:MGI Symbol;Acc:MGI:2681174]	386655	60.3353	54.0176	59.9764	77.7958	-0.0434482	0.951546	0.0261148	0.968115	0.400533	0.327755	0.0455132	0.957948
ENSMUSG00000024558	Mapk4	mitogen-activated protein kinase 4 [Source:MGI Symbol;Acc:MGI:2444559]	225724	60.2944	78.3407	80.5787	56.3091	0.438306	0.382325	0.410002	0.219972	-0.031101	0.963273	-0.0473294	0.950425
ENSMUSG00000017176	Nt5c3b	5'-nucleotidase, cytosolic IIIB [Source:MGI Symbol;Acc:MGI:1915356]	68106	60.2682	54.9168	55.8863	44.0116	-0.029035	0.960838	-0.0709801	0.901855	-0.353241	0.411648	-0.0676802	0.910508
ENSMUSG00000019872	Smpdl3a	sphingomyelin phosphodiesterase, acid-like 3A [Source:MGI Symbol;Acc:MGI:1931437]	57319	60.2434	75.6932	74.9775	56.4158	0.406598	0.343984	0.329961	0.349016	-0.0182762	0.977771	-0.0936776	0.897022
ENSMUSG00000045160	Bola3	bolA-like 3 (E. coli) [Source:MGI Symbol;Acc:MGI:1925903]	78653	60.1902	69.2045	50.2187	73.2597	0.283483	0.666021	-0.202124	0.640898	0.32891	0.478206	-0.503804	0.449194
ENSMUSG00000035278	Plekhj1	pleckstrin homology domain containing, family J member 1 [Source:MGI Symbol;Acc:MGI:1925920]	78670	60.1305	74.646	53.2924	77.7253	0.391024	0.47892	-0.12702	0.80599	0.405617	0.32169	-0.54182	0.339181
ENSMUSG00000024480	Ap3s1	adaptor-related protein complex 3, sigma 1 subunit [Source:MGI Symbol;Acc:MGI:1337062]	11777	60.0921	70.776	74.1839	70.3114	0.315208	0.642713	0.313135	0.467749	0.276961	0.578299	-0.02968	0.975709
ENSMUSG00000027257	Pacsin3	protein kinase C and casein kinase substrate in neurons 3 [Source:MGI Symbol;Acc:MGI:1891410]	80708	60.0835	63.9202	73.711	83.8708	0.183031	0.701966	0.305178	0.439959	0.505647	0.196444	0.108889	0.86622
ENSMUSG00000029432	Nipsnap2	nipsnap homolog 2 [Source:MGI Symbol;Acc:MGI:1278343]	14467	60.0518	69.6059	72.9636	55.8985	0.303668	0.473874	0.302741	0.289526	-0.0297279	0.957477	-0.023518	0.970078
ENSMUSG00000028221	Tmem55a	transmembrane protein 55A [Source:MGI Symbol;Acc:MGI:1919769]	72519	60.0346	80.0746	86.7079	62.1232	0.488411	0.255643	0.524965	0.0528204	0.105154	0.860141	0.0213968	0.975521
ENSMUSG00000062270	Morf4l1	mortality factor 4 like 1 [Source:MGI Symbol;Acc:MGI:1096551]	21761	60.0194	58.8225	56.9507	67.5149	0.0742901	0.885068	-0.034218	0.960507	0.221499	0.553097	-0.134703	0.814433
ENSMUSG00000022454	Nell2	NEL-like 2 [Source:MGI Symbol;Acc:MGI:1858510]	54003	60.012	25.213	32.4516	28.4884	-0.86865	0.29399	-0.751498	0.0238842	-0.919205	0.0132303	0.203243	0.879154
ENSMUSG00000044550	Tceal3	transcription elongation factor A (SII)-like 3 [Source:MGI Symbol;Acc:MGI:1913354]	594844	60.0014	56.2866	47.8971	84.5829	0.0176241	0.978469	-0.269124	0.418788	0.524403	0.149957	-0.313497	0.557308
ENSMUSG00000024446	Rpp21	ribonuclease P 21 subunit [Source:MGI Symbol;Acc:MGI:1914926]	67676	59.9915	65.2152	45.2667	67.8036	0.208981	0.775572	-0.322937	0.507926	0.220578	0.679077	-0.565574	0.378753
ENSMUSG00000069919	Hba-a1	hemoglobin alpha, adult chain 1 [Source:MGI Symbol;Acc:MGI:96015]	15122	59.8641	21.7228	32.7656	74.9331	-1.15842	0.0358166	-0.617085	0.245078	0.33937	0.597725	0.435174	0.593656
ENSMUSG00000021807	Rtraf	RNA transcription, translation and transport factor [Source:MGI Symbol;Acc:MGI:1915295]	68045	59.8488	77.8935	58.4265	63.7376	0.457936	0.378811	0.00466953	0.993577	0.14507	0.753716	-0.473589	0.4429
ENSMUSG00000085793	Lin52	lin-52 homolog (C. elegans) [Source:MGI Symbol;Acc:MGI:3045391]	217708	59.8131	60.2937	78.8039	70.3836	0.106126	0.855403	0.406589	0.187084	0.286201	0.47404	0.281586	0.634647
ENSMUSG00000029148	Nrbp1	nuclear receptor binding protein 1 [Source:MGI Symbol;Acc:MGI:2183436]	192292	59.6885	65.3884	60.0975	49.4133	0.221596	0.620043	0.0385422	0.958872	-0.192314	0.672009	-0.20525	0.717546
ENSMUSG00000068739	Sars	seryl-aminoacyl-tRNA synthetase [Source:MGI Symbol;Acc:MGI:102809]	20226	59.6314	50.795	51.317	43.3138	-0.11583	0.834058	-0.171677	0.65848	-0.372419	0.321425	-0.0812763	0.906436
ENSMUSG00000020537	Drg2	developmentally regulated GTP binding protein 2 [Source:MGI Symbol;Acc:MGI:1342307]	13495	59.6257	60.3536	65.9447	56.2711	0.114463	0.827006	0.164733	0.719064	-0.0167295	0.975138	0.0303953	0.961129
ENSMUSG00000081485	Gm12338	predicted gene 12338 [Source:MGI Symbol;Acc:MGI:3650622]		59.6217	104.57	71.2642	159.006	0.743779	0.314805	0.24839	0.684659	1.21684	0.00835536	-0.523616	0.578543
ENSMUSG00000006736	Tspan31	tetraspanin 31 [Source:MGI Symbol;Acc:MGI:1914375]	67125	59.5778	71.1223	46.8581	53.4193	0.322297	0.583508	-0.277464	0.545209	-0.0872683	0.870721	-0.62321	0.306517
ENSMUSG00000001445	Mrpl10	mitochondrial ribosomal protein L10 [Source:MGI Symbol;Acc:MGI:1333801]	107732	59.3676	71.428	59.4891	62.7503	0.354387	0.469326	0.0388342	0.949291	0.139624	0.751543	-0.34081	0.538426
ENSMUSG00000053477	Tcf4	transcription factor 4 [Source:MGI Symbol;Acc:MGI:98506]	21413	59.2864	57.4108	74.7008	86.4059	0.0547031	0.920462	0.344986	0.276417	0.562774	0.158883	0.274742	0.550892
ENSMUSG00000029681	Bcl7b	B cell CLL/lymphoma 7B [Source:MGI Symbol;Acc:MGI:1332238]	12054	59.248	64.2127	62.1997	62.3744	0.212827	0.705187	0.103429	0.834769	0.138687	0.756643	-0.134188	0.858906
ENSMUSG00000018395	Kif3a	kinesin family member 3A [Source:MGI Symbol;Acc:MGI:107689]	16568	59.2027	31.525	54.0019	43.8609	-0.719616	0.224641	-0.0953806	0.889496	-0.347265	0.414753	0.593403	0.433549
ENSMUSG00000038650	Rnh1	ribonuclease/angiogenin inhibitor 1 [Source:MGI Symbol;Acc:MGI:1195456]	107702	59.1526	88.967	59.76	64.5127	0.63808	0.200408	0.037597	0.96579	0.164539	0.77266	-0.627082	0.240359
ENSMUSG00000067071	Hes6	hairy and enhancer of split 6 [Source:MGI Symbol;Acc:MGI:1859852]	55927	59.1259	76.506	60.4119	80.6947	0.446083	0.34625	0.0622124	0.93801	0.468331	0.276482	-0.407434	0.445629
ENSMUSG00000034259	Exosc4	exosome component 4 [Source:MGI Symbol;Acc:MGI:1923576]	109075	59.1171	71.6819	63.6137	63.9804	0.356086	0.531121	0.128614	0.81798	0.167865	0.728495	-0.2538	0.707065
ENSMUSG00000029446	Psph	phosphoserine phosphatase [Source:MGI Symbol;Acc:MGI:97788]	100678	59.1083	80.713	82.1479	72.65	0.510629	0.359163	0.456821	0.246647	0.327836	0.482641	-0.0650992	0.947758
ENSMUSG00000042831	Alkbh6	alkB homolog 6 [Source:MGI Symbol;Acc:MGI:2142037]	233065	58.9833	66.6726	48.4144	55.9049	0.270276	0.625144	-0.226769	0.596112	-0.00226423	0.996846	-0.52454	0.317228
ENSMUSG00000051515	Fam181b	family with sequence similarity 181, member B [Source:MGI Symbol;Acc:MGI:1930951]	58238	58.9819	69.5278	76.993	54.5301	0.312907	0.591454	0.364046	0.477418	-0.0319953	0.96731	0.0512377	0.959197
ENSMUSG00000006412	Pfdn2	prefoldin 2 [Source:MGI Symbol;Acc:MGI:1276111]	18637	58.9749	61.1008	48.2658	73.7287	0.154892	0.830822	-0.227975	0.578617	0.367676	0.338975	-0.401762	0.561673
ENSMUSG00000018446	C1qbp	complement component 1, q subcomponent binding protein [Source:MGI Symbol;Acc:MGI:1194505]	12261	58.8794	71.3672	65.5335	69.9391	0.363612	0.471588	0.17795	0.703606	0.294168	0.422603	-0.20854	0.755227
ENSMUSG00000053565	Eif3k	eukaryotic translation initiation factor 3, subunit K [Source:MGI Symbol;Acc:MGI:1921080]	73830	58.84	62.1933	48.9535	71.2468	0.17964	0.788681	-0.211817	0.578862	0.324443	0.43481	-0.411018	0.523577
ENSMUSG00000006740	Kif5b	kinesin family member 5B [Source:MGI Symbol;Acc:MGI:1098268]	16573	58.758	41.3377	48.0381	52.8782	-0.383234	0.3558	-0.23828	0.551159	-0.0842394	0.877008	0.114651	0.855594
ENSMUSG00000000378	Ccm2	cerebral cavernous malformation 2 [Source:MGI Symbol;Acc:MGI:2384924]	216527	58.7472	56.4357	56.3071	47.7207	0.0507179	0.944472	-0.0255158	0.97683	-0.21234	0.631225	-0.0995948	0.902658
ENSMUSG00000037242	Clic4	chloride intracellular channel 4 (mitochondrial) [Source:MGI Symbol;Acc:MGI:1352754]	29876	58.72	56.4007	44.0957	42.5563	0.0434798	0.938488	-0.356338	0.238826	-0.373323	0.377383	-0.436493	0.222419
ENSMUSG00000028098	Rnf115	ring finger protein 115 [Source:MGI Symbol;Acc:MGI:1915095]	67845	58.5562	54.1668	55.1181	46.4242	-0.0174423	0.98177	-0.0520125	0.942807	-0.246294	0.602377	-0.0592648	0.938733
ENSMUSG00000023092	Fhl1	four and a half LIM domains 1 [Source:MGI Symbol;Acc:MGI:1298387]	14199	58.431	76.6973	79.6902	72.9764	0.470004	0.225213	0.447551	0.119127	0.350598	0.427769	-0.0364555	0.951035
ENSMUSG00000006050	Sra1	steroid receptor RNA activator 1 [Source:MGI Symbol;Acc:MGI:1344414]	24068	58.4075	72.8564	52.0668	66.5011	0.399485	0.466023	-0.120793	0.803669	0.241273	0.525854	-0.544015	0.327286
ENSMUSG00000000296	Tpd52l1	tumor protein D52-like 1 [Source:MGI Symbol;Acc:MGI:1298386]	21987	58.376	71.6755	30.0172	52.8224	0.381271	0.428078	-0.784478	0.0315544	-0.0779594	0.892216	-1.21121	0.0145164
ENSMUSG00000071658	Gng3	guanine nucleotide binding protein (G protein), gamma 3 [Source:MGI Symbol;Acc:MGI:102704]	14704	58.3591	36.5086	28.5819	49.0346	-0.503881	0.397121	-0.903422	0.000222838	-0.153654	0.831202	-0.41325	0.559436
ENSMUSG00000031879	Fam96b	family with sequence similarity 96, member B [Source:MGI Symbol;Acc:MGI:1915773]	68523	58.3473	77.8206	48.1635	68.6111	0.471145	0.47892	-0.215695	0.631663	0.286297	0.486494	-0.697121	0.314415
ENSMUSG00000075012	Fjx1	four jointed box 1 [Source:MGI Symbol;Acc:MGI:1341907]	14221	58.3414	70.2253	88.7417	50.96	0.338146	0.53714	0.548078	0.220685	-0.117297	0.814154	0.224606	0.806674
ENSMUSG00000002015	Bcap31	B cell receptor associated protein 31 [Source:MGI Symbol;Acc:MGI:1350933]	27061	58.2976	66.8829	38.5636	57.3311	0.279387	0.619207	-0.506869	0.107335	0.0252997	0.969075	-0.812029	0.107899
ENSMUSG00000029121	Crmp1	collapsin response mediator protein 1 [Source:MGI Symbol;Acc:MGI:107793]	12933	58.2848	19.9953	39.7105	22.1209	-1.12268	0.120516	-0.457594	0.321495	-1.19727	0.000556632	0.680952	0.491733
ENSMUSG00000020307	Cdc34	cell division cycle 34 [Source:MGI Symbol;Acc:MGI:102657]	216150	58.2194	77.3177	52.1788	69.7641	0.487731	0.312559	-0.109971	0.825123	0.308136	0.437752	-0.622605	0.208957
ENSMUSG00000059974	Ntm	neurotrimin [Source:MGI Symbol;Acc:MGI:2446259]	235106	58.2072	48.9184	67.8192	57.6125	-0.140582	0.837084	0.235695	0.652324	0.0514447	0.919916	0.349097	0.645182
ENSMUSG00000039661	Dusp26	dual specificity phosphatase 26 (putative) [Source:MGI Symbol;Acc:MGI:1914209]	66959	58.1135	28.5514	32.1434	28.8769	-0.853331	0.0321566	-0.746668	0.00552559	-0.838712	0.0463431	0.0614958	0.94474
ENSMUSG00000001924	Uba1	ubiquitin-like modifier activating enzyme 1 [Source:MGI Symbol;Acc:MGI:98890]	22201	58.0213	41.0114	48.9016	32.3128	-0.364879	0.575106	-0.19805	0.728956	-0.717645	0.0453337	0.142774	0.877654
ENSMUSG00000070283	Ndufaf3	NADH dehydrogenase (ubiquinone) 1 alpha subcomplex, assembly factor 3 [Source:MGI Symbol;Acc:MGI:1913956]	66706	58.0024	60.0624	50.0488	60.5357	0.151361	0.821395	-0.160286	0.735837	0.124826	0.789771	-0.335029	0.610124
ENSMUSG00000007021	Syngr3	synaptogyrin 3 [Source:MGI Symbol;Acc:MGI:1341881]	20974	57.9657	24.6579	34.7176	33.3459	-0.944307	0.154396	-0.62597	0.0731184	-0.625757	0.257347	0.325101	0.76688
ENSMUSG00000054766	Set	SET nuclear oncogene [Source:MGI Symbol;Acc:MGI:1860267]	56086	57.9408	69.7349	56.5394	73.3337	0.358619	0.444186	0.00304685	0.995496	0.388313	0.264845	-0.380841	0.456361
ENSMUSG00000036966	Spryd3	SPRY domain containing 3 [Source:MGI Symbol;Acc:MGI:2446175]	223918	57.9049	49.5795	54.9469	42.0666	-0.112938	0.838405	-0.0393668	0.95377	-0.369958	0.377066	0.047712	0.95048
ENSMUSG00000002059	Rab34	RAB34, member RAS oncogene family [Source:MGI Symbol;Acc:MGI:104606]	19376	57.894	75.0706	67.7118	48.2805	0.451333	0.371711	0.247001	0.524788	-0.178238	0.709037	-0.228296	0.750084
ENSMUSG00000022472	Desi1	desumoylating isopeptidase 1 [Source:MGI Symbol;Acc:MGI:106313]	28075	57.8458	54.9662	60.0323	56.7629	0.0355814	0.95042	0.0916478	0.868344	0.0467275	0.931517	0.0326778	0.961129
ENSMUSG00000025142	Aspscr1	alveolar soft part sarcoma chromosome region, candidate 1 (human) [Source:MGI Symbol;Acc:MGI:1916188]	68938	57.7753	72.5423	63.6485	46.5036	0.40749	0.420416	0.15927	0.725809	-0.213089	0.71777	-0.273338	0.655894
ENSMUSG00000024048	Myl12a	myosin, light chain 12A, regulatory, non-sarcomeric [Source:MGI Symbol;Acc:MGI:1914518]	67268	57.7677	104.93	54.0085	71.5982	0.889508	0.0589703	-0.0508836	0.946708	0.339922	0.452306	-0.957911	0.0635407
ENSMUSG00000030869	Ndufab1	NADH dehydrogenase (ubiquinone) 1, alpha/beta subcomplex, 1 [Source:MGI Symbol;Acc:MGI:1917566]	70316	57.6159	67.8401	47.8597	70.7151	0.315587	0.612796	-0.208889	0.667703	0.33661	0.4041	-0.54664	0.387119
ENSMUSG00000003269	Cyth2	cytohesin 2 [Source:MGI Symbol;Acc:MGI:1334255]	19158	57.5051	70.9469	60.5587	56.7393	0.38913	0.3468	0.103323	0.823619	0.0478921	0.936309	-0.310617	0.512545
ENSMUSG00000050732	Vamp8	vesicle-associated membrane protein 8 [Source:MGI Symbol;Acc:MGI:1336882]	22320	57.5032	102.292	37.8648	84.2898	0.848559	0.0965459	-0.491062	0.213434	0.573747	0.109808	-1.34846	0.00759971
ENSMUSG00000061130	Ppm1b	protein phosphatase 1B, magnesium dependent, beta isoform [Source:MGI Symbol;Acc:MGI:101841]	19043	57.4866	56.2605	65.3616	59.4153	0.0706001	0.887475	0.213114	0.558384	0.101882	0.850813	0.120683	0.829837
ENSMUSG00000021474	Sfxn1	sideroflexin 1 [Source:MGI Symbol;Acc:MGI:2137677]	14057	57.4811	86.6656	77.4749	90.8173	0.654296	0.104063	0.422126	0.248669	0.657815	0.104695	-0.242025	0.683624
ENSMUSG00000022964	Tmem50b	transmembrane protein 50B [Source:MGI Symbol;Acc:MGI:1925225]	77975	57.4392	45.7729	57.4547	53.0818	-0.211869	0.732049	0.0404169	0.962257	-0.0426459	0.929379	0.221723	0.788174
ENSMUSG00000044285	Gm1821	predicted gene 1821 [Source:MGI Symbol;Acc:MGI:3037679]		57.4374	53.551	46.885	53.3919	0.00162734	0.998599	-0.235059	0.679148	-0.0365826	0.957569	-0.273165	0.679192
ENSMUSG00000069763	Tmem100	transmembrane protein 100 [Source:MGI Symbol;Acc:MGI:1915138]	67888	57.4125	66.8974	60.9951	50.4768	0.295467	0.593254	0.105599	0.900866	-0.106875	0.867106	-0.206931	0.769205
ENSMUSG00000026766	Mmadhc	methylmalonic aciduria (cobalamin deficiency) cblD type, with homocystinuria [Source:MGI Symbol;Acc:MGI:1923786]	109129	57.3461	63.231	55.601	53.2678	0.235505	0.624367	-0.00772029	0.989828	-0.0393027	0.943748	-0.268484	0.611502
ENSMUSG00000073702	Rpl31	ribosomal protein L31 [Source:MGI Symbol;Acc:MGI:2149632]	114641	57.2422	62.6327	48.6616	69.5554	0.222721	0.775752	-0.172108	0.740583	0.324808	0.503506	-0.413167	0.60014
ENSMUSG00000028795	Ccdc28b	coiled coil domain containing 28B [Source:MGI Symbol;Acc:MGI:1913514]	66264	57.2124	56.0964	46.6381	56.8546	0.0731419	0.911354	-0.21208	0.757094	0.057433	0.923983	-0.320019	0.684219
ENSMUSG00000020777	Acox1	acyl-Coenzyme A oxidase 1, palmitoyl [Source:MGI Symbol;Acc:MGI:1330812]	11430	57.1993	69.7463	83.8568	66.7666	0.365523	0.442522	0.550128	0.0270502	0.273746	0.506202	0.165564	0.787061
ENSMUSG00000023967	Mrps18a	mitochondrial ribosomal protein S18A [Source:MGI Symbol;Acc:MGI:1915815]	68565	57.1558	68.2513	47.2309	55.869	0.34158	0.502491	-0.223579	0.559632	0.0358095	0.947724	-0.591966	0.208674
ENSMUSG00000038286	Bphl	biphenyl hydrolase-like (serine hydrolase, breast epithelial mucin-associated antigen) [Source:MGI Symbol;Acc:MGI:1915271]	68021	57.1199	67.8754	56.6157	64.56	0.337805	0.396519	0.0176339	0.980651	0.220531	0.636071	-0.343122	0.452244
ENSMUSG00000031311	Nono	non-POU-domain-containing, octamer binding protein [Source:MGI Symbol;Acc:MGI:1855692]	53610	57.1029	50.621	45.3623	55.8253	-0.066436	0.910858	-0.27007	0.537839	0.0300017	0.957455	-0.24019	0.662108
ENSMUSG00000018042	Cyb5r3	cytochrome b5 reductase 3 [Source:MGI Symbol;Acc:MGI:94893]	109754	57.1009	111.252	61.0791	67.3098	0.982138	0.0288104	0.122664	0.807716	0.267833	0.573107	-0.884417	0.0796338
ENSMUSG00000024423	Impact	impact, RWD domain protein [Source:MGI Symbol;Acc:MGI:1098233]	16210	57.0456	40.5248	69.7877	58.5093	-0.361432	0.555087	0.291105	0.515844	0.0876205	0.873097	0.635762	0.269518
ENSMUSG00000021476	Habp4	hyaluronic acid binding protein 4 [Source:MGI Symbol;Acc:MGI:1891713]	56541	56.9967	39.2671	38.9232	35.9579	-0.413323	0.312559	-0.482457	0.0632742	-0.552624	0.172181	-0.101547	0.878273
ENSMUSG00000026356	Dars	aspartyl-tRNA synthetase [Source:MGI Symbol;Acc:MGI:2442544]	226414	56.9266	63.1901	74.1527	56.8839	0.239716	0.599546	0.378999	0.307541	0.055885	0.920448	0.130162	0.854208
ENSMUSG00000029752	Asns	asparagine synthetase [Source:MGI Symbol;Acc:MGI:1350929]	27053	56.8215	21.8469	51.0615	23.3027	-1.11425	0.0451458	-0.114812	0.884297	-1.09225	0.00408213	0.954168	0.173827
ENSMUSG00000022744	Cldnd1	claudin domain containing 1 [Source:MGI Symbol;Acc:MGI:2447860]	224250	56.8177	61.2123	53.6575	45.2184	0.202957	0.666021	-0.0306961	0.9746	-0.248789	0.570167	-0.253182	0.745506
ENSMUSG00000061758	Akr1b10	aldo-keto reductase family 1, member B10 (aldose reductase) [Source:MGI Symbol;Acc:MGI:1915111]	67861	56.7587	55.9461	63.7403	61.0443	0.0789098	0.885684	0.193249	0.637265	0.16509	0.705437	0.0932287	0.879032
ENSMUSG00000029810	Tmem176b	transmembrane protein 176B [Source:MGI Symbol;Acc:MGI:1916348]	65963	56.718	84.3424	49.4425	54.1959	0.647324	0.0573601	-0.133047	0.85384	-0.000207695	0.999711	-0.788568	0.125056
ENSMUSG00000063015	Ccni	cyclin I [Source:MGI Symbol;Acc:MGI:1341077]	12453	56.7143	59.464	64.9701	69.9373	0.172208	0.746488	0.22383	0.612383	0.352632	0.349881	0.0322348	0.963248
ENSMUSG00000021243	Fcf1	FCF1 rRNA processing protein [Source:MGI Symbol;Acc:MGI:1920986]	73736	56.6551	72.4455	47.7285	60.5341	0.414024	0.527163	-0.180781	0.788353	0.149258	0.785846	-0.617894	0.377964
ENSMUSG00000081824	BC002163	cDNA sequence BC002163 [Source:MGI Symbol;Acc:MGI:3612445]		56.646	62.6179	46.2052	76.2871	0.233833	0.726583	-0.225857	0.673653	0.446262	0.348897	-0.486048	0.460648
ENSMUSG00000021361	Tmem14c	transmembrane protein 14C [Source:MGI Symbol;Acc:MGI:1913404]	66154	56.6359	68.7089	50.4998	73.3543	0.362203	0.552338	-0.106184	0.871841	0.417739	0.275883	-0.490386	0.468401
ENSMUSG00000026281	Dtymk	deoxythymidylate kinase [Source:MGI Symbol;Acc:MGI:108396]	21915	56.4989	75.3105	61.0994	66.2632	0.488986	0.343889	0.144237	0.783613	0.284643	0.469317	-0.368963	0.567136
ENSMUSG00000058240	Cryzl1	crystallin, zeta (quinone reductase)-like 1 [Source:MGI Symbol;Acc:MGI:1913859]	66609	56.4868	44.7528	51.1402	41.5478	-0.220831	0.629896	-0.100799	0.85384	-0.347187	0.367894	0.0935033	0.874096
ENSMUSG00000092607	Scnm1	sodium channel modifier 1 [Source:MGI Symbol;Acc:MGI:1341284]	69269	56.4844	72.602	52.0301	70.3714	0.426025	0.501673	-0.0737933	0.919034	0.353119	0.4123	-0.52267	0.444086
ENSMUSG00000042271	Nxt2	nuclear transport factor 2-like export factor 2 [Source:MGI Symbol;Acc:MGI:2147914]	237082	56.4197	56.9713	73.3462	59.5461	0.107325	0.851545	0.3824	0.229272	0.134387	0.794713	0.260586	0.614773
ENSMUSG00000026087	Mrpl30	mitochondrial ribosomal protein L30 [Source:MGI Symbol;Acc:MGI:1333820]	107734	56.3923	68.9172	56.1362	60.413	0.373272	0.487378	0.0311522	0.962429	0.163686	0.75217	-0.367146	0.55198
ENSMUSG00000024750	Zfand5	zinc finger, AN1-type domain 5 [Source:MGI Symbol;Acc:MGI:1278334]	22682	56.3643	49.2015	63.4236	59.1364	-0.0848196	0.866103	0.196146	0.580888	0.132152	0.750214	0.259341	0.567275
ENSMUSG00000061360	Phf5a	PHD finger protein 5A [Source:MGI Symbol;Acc:MGI:2156864]	68479	56.309	64.0342	53.612	66.5964	0.271742	0.64921	-0.025256	0.97683	0.291907	0.484344	-0.31735	0.673642
ENSMUSG00000001416	Cct3	chaperonin containing Tcp1, subunit 3 (gamma) [Source:MGI Symbol;Acc:MGI:104708]	12462	56.2227	51.3103	51.0237	39.6025	-0.0286412	0.960469	-0.100606	0.853754	-0.399571	0.387262	-0.0995833	0.863599
ENSMUSG00000032615	Nt5m	5',3'-nucleotidase, mitochondrial [Source:MGI Symbol;Acc:MGI:1917127]	103850	56.2179	62.2078	52.892	57.0654	0.239996	0.64898	-0.0477311	0.943121	0.0890522	0.869393	-0.314119	0.568367
ENSMUSG00000032299	Commd4	COMM domain containing 4 [Source:MGI Symbol;Acc:MGI:1913449]	66199	56.1697	65.0845	53.71	54.2755	0.296839	0.631969	-0.0246013	0.974579	0.0204714	0.971719	-0.346094	0.614773
ENSMUSG00000078652	Psme3	proteaseome (prosome, macropain) activator subunit 3 (PA28 gamma, Ki) [Source:MGI Symbol;Acc:MGI:1096366]	19192	56.0763	66.2713	56.0158	55.2801	0.334225	0.401417	0.0339918	0.95399	0.0422308	0.941368	-0.325788	0.451268
ENSMUSG00000031617	Tmem184c	transmembrane protein 184C [Source:MGI Symbol;Acc:MGI:2384562]	234463	56.0585	49.5203	58.2841	42.5443	-0.0728522	0.900763	0.0897532	0.880663	-0.295048	0.525537	0.137534	0.843549
ENSMUSG00000044018	Mrpl50	mitochondrial ribosomal protein L50 [Source:MGI Symbol;Acc:MGI:107329]	28028	56.0231	51.1185	53.3051	50.9749	-0.0282251	0.967815	-0.0313003	0.968903	-0.0626494	0.910081	-0.0278235	0.971899
ENSMUSG00000027618	Nfs1	nitrogen fixation gene 1 (S. cerevisiae) [Source:MGI Symbol;Acc:MGI:1316706]	18041	56.0153	61.0621	64.6766	58.2137	0.217682	0.623908	0.225699	0.554142	0.11268	0.820742	-0.0111148	0.986671
ENSMUSG00000034781	Gna11	guanine nucleotide binding protein, alpha 11 [Source:MGI Symbol;Acc:MGI:95766]	14672	55.9547	59.7024	64.5949	53.4039	0.189634	0.674324	0.227128	0.513125	0.00254264	0.99611	0.0163804	0.978132
ENSMUSG00000022947	Cbr3	carbonyl reductase 3 [Source:MGI Symbol;Acc:MGI:1309992]	109857	55.95	77.2754	102.446	78.28	0.504999	0.417353	0.805478	0.00911875	0.480458	0.36432	0.283139	0.750084
ENSMUSG00000022456	2003-09-01	septin 3 [Source:MGI Symbol;Acc:MGI:1345148]	24050	55.9486	39.1535	47.1603	39.7616	-0.388698	0.36209	-0.194657	0.639701	-0.371972	0.433687	0.166014	0.783789
ENSMUSG00000000202	Btbd17	BTB (POZ) domain containing 17 [Source:MGI Symbol;Acc:MGI:1919264]	72014	55.93	56.8323	53.3136	38.4136	0.0919557	0.921426	-0.0309029	0.975484	-0.402575	0.478206	-0.14963	0.880451
ENSMUSG00000053644	Aldh7a1	aldehyde dehydrogenase family 7, member A1 [Source:MGI Symbol;Acc:MGI:108186]	110695	55.8722	66.4385	60.2034	67.2099	0.325519	0.509511	0.130996	0.811498	0.297635	0.555328	-0.218639	0.70406
ENSMUSG00000038812	Trmt112	tRNA methyltransferase 11-2 [Source:MGI Symbol;Acc:MGI:1914924]	67674	55.8596	71.9701	49.5423	81.8921	0.437798	0.448429	-0.118482	0.852532	0.578365	0.106856	-0.575035	0.3752
ENSMUSG00000028798	Eif3i	eukaryotic translation initiation factor 3, subunit I [Source:MGI Symbol;Acc:MGI:1860763]	54709	55.7778	70.78	58.782	55.5199	0.423479	0.424944	0.106709	0.813184	0.0606817	0.900123	-0.344128	0.581805
ENSMUSG00000007338	Mrpl49	mitochondrial ribosomal protein L49 [Source:MGI Symbol;Acc:MGI:108180]	18120	55.7623	73.5104	55.4544	57.6156	0.471627	0.315823	0.0273499	0.971455	0.107971	0.837982	-0.467108	0.391154
ENSMUSG00000020978	Klhdc2	kelch domain containing 2 [Source:MGI Symbol;Acc:MGI:1916804]	69554	55.6886	44.9434	54.7024	39.124	-0.197104	0.654318	0.00427017	0.993577	-0.407709	0.357124	0.177501	0.745193
ENSMUSG00000097428	AW047730	expressed sequence AW047730 [Source:MGI Symbol;Acc:MGI:2139951]		55.6619	54.5212	72.2734	72.5445	0.0695992	0.918276	0.381274	0.281793	0.410675	0.395199	0.29436	0.640846
ENSMUSG00000022391	Rangap1	RAN GTPase activating protein 1 [Source:MGI Symbol;Acc:MGI:103071]	19387	55.5792	30.1182	52.3443	42.9251	-0.701996	0.21248	-0.0503096	0.948415	-0.283036	0.590441	0.634321	0.314926
ENSMUSG00000056770	Setd3	SET domain containing 3 [Source:MGI Symbol;Acc:MGI:1289184]	52690	55.5622	50.7069	57.9964	43.865	-0.0264963	0.961747	0.0951845	0.83357	-0.256605	0.561111	0.0978146	0.863244
ENSMUSG00000003421	Nosip	nitric oxide synthase interacting protein [Source:MGI Symbol;Acc:MGI:1913644]	66394	55.5261	56.3326	56.6232	66.4433	0.116035	0.846429	0.0544273	0.940572	0.293773	0.481464	-0.0856111	0.887233
ENSMUSG00000011877	Git1	G protein-coupled receptor kinase-interactor 1 [Source:MGI Symbol;Acc:MGI:1927140]	216963	55.4693	41.7838	59.9373	33.6914	-0.288672	0.477482	0.131478	0.807029	-0.612793	0.0464632	0.395331	0.44056
ENSMUSG00000010095	Slc3a2	solute carrier family 3 (activators of dibasic and neutral amino acid transport), member 2 [Source:MGI Symbol;Acc:MGI:96955]	17254	55.4383	64.0369	49.7435	47.3519	0.281324	0.632273	-0.099126	0.896188	-0.149067	0.795788	-0.401748	0.58239
ENSMUSG00000005687	Bcas2	breast carcinoma amplified sequence 2 [Source:MGI Symbol;Acc:MGI:1915433]	68183	55.3464	58.8354	54.7558	66.0051	0.185328	0.728916	0.0220462	0.977136	0.304109	0.414673	-0.187097	0.772244
ENSMUSG00000029103	Lrpap1	low density lipoprotein receptor-related protein associated protein 1 [Source:MGI Symbol;Acc:MGI:96829]	16976	55.3024	51.5534	38.8102	37.3142	-0.0112024	0.990628	-0.417568	0.323405	-0.458356	0.336787	-0.421776	0.620647
ENSMUSG00000032549	Rab6b	RAB6B, member RAS oncogene family [Source:MGI Symbol;Acc:MGI:107283]	270192	55.2005	31.1941	55.3499	44.4581	-0.659861	0.160696	0.0355863	0.967539	-0.218051	0.706212	0.662671	0.257643
ENSMUSG00000030272	Camk1	calcium/calmodulin-dependent protein kinase I [Source:MGI Symbol;Acc:MGI:1098535]	52163	55.1488	62.3365	47.9965	37.2906	0.263997	0.615982	-0.156053	0.750642	-0.461116	0.264953	-0.450842	0.335496
ENSMUSG00000050552	Lamtor4	late endosomal/lysosomal adaptor, MAPK and MTOR activator 4 [Source:MGI Symbol;Acc:MGI:1913346]	66096	55.1453	70.3956	55.349	76.0611	0.422427	0.493923	0.0453303	0.954947	0.498137	0.181681	-0.397328	0.600616
ENSMUSG00000053119	Chmp3	charged multivesicular body protein 3 [Source:MGI Symbol;Acc:MGI:1913950]	66700	55.1033	59.4395	55.2776	62.257	0.2101	0.668201	0.0416339	0.951358	0.233149	0.54963	-0.193035	0.73391
ENSMUSG00000040771	Oard1	O-acyl-ADP-ribose deacylase 1 [Source:MGI Symbol;Acc:MGI:2146818]	106821	55.0889	62.4388	59.2282	70.5479	0.269062	0.588377	0.13018	0.821411	0.393678	0.30694	-0.160485	0.792574
ENSMUSG00000029152	Ociad1	OCIA domain containing 1 [Source:MGI Symbol;Acc:MGI:1915345]	68095	55.0616	36.1914	37.0572	42.7845	-0.472593	0.264508	-0.489811	0.0732668	-0.273432	0.515409	-0.0519558	0.944371
ENSMUSG00000052146	Rps10	ribosomal protein S10 [Source:MGI Symbol;Acc:MGI:1914347]	67097	55.0455	81.9839	49.6705	88.2916	0.59226	0.415449	-0.0891662	0.905179	0.67214	0.118881	-0.692403	0.393712
ENSMUSG00000025579	Gaa	glucosidase, alpha, acid [Source:MGI Symbol;Acc:MGI:95609]	14387	55.0175	39.494	44.138	24.1471	-0.312174	0.742314	-0.249023	0.691331	-0.982973	0.0218655	0.059545	0.965394
ENSMUSG00000004069	Dnaja3	DnaJ heat shock protein family (Hsp40) member A3 [Source:MGI Symbol;Acc:MGI:1933786]	83945	55.0047	52.7511	57.9242	42.4701	0.0372935	0.954791	0.102538	0.83577	-0.281437	0.531986	0.0418837	0.957015
ENSMUSG00000007867	Ift43	intraflagellar transport 43 [Source:MGI Symbol;Acc:MGI:1923661]	76411	54.9931	90.9459	53.2946	76.5663	0.753421	0.165048	-0.00700475	0.990944	0.513077	0.118665	-0.780762	0.203139
ENSMUSG00000039485	Tspyl4	TSPY-like 4 [Source:MGI Symbol;Acc:MGI:106393]	72480	54.903	30.8666	52.5806	36.3063	-0.629679	0.355938	-0.0300114	0.97253	-0.483355	0.296045	0.570347	0.494137
ENSMUSG00000024588	Fech	ferrochelatase [Source:MGI Symbol;Acc:MGI:95513]	14151	54.8894	55.4853	63.874	44.1054	0.103713	0.878378	0.23258	0.553921	-0.224888	0.661049	0.104711	0.89417
ENSMUSG00000029048	Rer1	retention in endoplasmic reticulum sorting receptor 1 [Source:MGI Symbol;Acc:MGI:1915080]	67830	54.7795	59.6712	45.2166	46.9559	0.219173	0.621155	-0.215192	0.634191	-0.1464	0.727161	-0.465638	0.320154
ENSMUSG00000047613	A430005L14Rik	RIKEN cDNA A430005L14 gene [Source:MGI Symbol;Acc:MGI:2140680]	97159	54.7673	59.4789	49.425	41.4715	0.205932	0.747733	-0.103705	0.880037	-0.306859	0.498007	-0.338857	0.587483
ENSMUSG00000040952	Rps19	ribosomal protein S19 [Source:MGI Symbol;Acc:MGI:1333780]	20085	54.7614	64.7223	34.4459	60.5095	0.317153	0.678354	-0.553132	0.105171	0.205069	0.702588	-0.866792	0.216218
ENSMUSG00000059970	Hspa2	heat shock protein 2 [Source:MGI Symbol;Acc:MGI:96243]	15512	54.6739	53.4393	56.8401	45.4851	0.0539615	0.946753	0.0772551	0.924985	-0.177125	0.759627	0.000744191	0.999313
ENSMUSG00000026457	Adipor1	adiponectin receptor 1 [Source:MGI Symbol;Acc:MGI:1919924]	72674	54.6564	69.9179	51.9819	50.6629	0.440547	0.298432	-0.0310711	0.966337	-0.040254	0.936691	-0.494725	0.313246
ENSMUSG00000057506	Bloc1s2	biogenesis of lysosomal organelles complex-1, subunit 2 [Source:MGI Symbol;Acc:MGI:1920939]	73689	54.6053	65.223	51.1247	55.4403	0.330643	0.631128	-0.0516719	0.944822	0.0814629	0.875605	-0.404758	0.593438
ENSMUSG00000049612	Omg	oligodendrocyte myelin glycoprotein [Source:MGI Symbol;Acc:MGI:106586]	18377	54.4473	37.3589	51.5238	31.6366	-0.390695	0.601167	-0.0389538	0.961047	-0.633657	0.194523	0.327184	0.730829
ENSMUSG00000028149	Rap1gds1	RAP1, GTP-GDP dissociation stimulator 1 [Source:MGI Symbol;Acc:MGI:2385189]	229877	54.4237	31.7808	48.6331	36.7763	-0.637032	0.0979014	-0.119641	0.84588	-0.466107	0.240127	0.477713	0.410562
ENSMUSG00000059796	Eif4a1	eukaryotic translation initiation factor 4A1 [Source:MGI Symbol;Acc:MGI:95303]	13681	54.4053	70.9314	58.7333	42.2356	0.464497	0.295843	0.136802	0.783613	-0.277564	0.512962	-0.353644	0.46949
ENSMUSG00000021071	Trim9	tripartite motif-containing 9 [Source:MGI Symbol;Acc:MGI:2137354]	94090	54.1594	52.8324	65.5315	49.7992	0.05965	0.926506	0.285063	0.44019	-0.0421646	0.951416	0.208756	0.706606
ENSMUSG00000062797	Hikeshi	heat shock protein nuclear import factor [Source:MGI Symbol;Acc:MGI:96738]	67669	54.1533	63.996	53.9421	50.4696	0.327177	0.543016	0.0299173	0.966638	-0.0278378	0.962139	-0.322775	0.593478
ENSMUSG00000005262	Ufd1	ubiquitin recognition factor in ER-associated degradation 1 [Source:MGI Symbol;Acc:MGI:109353]	22230	54.1141	52.1652	62.8007	51.1868	0.0488192	0.927371	0.232537	0.559203	-0.0144556	0.977804	0.165917	0.769024
ENSMUSG00000029472	Anapc5	anaphase-promoting complex subunit 5 [Source:MGI Symbol;Acc:MGI:1929722]	59008	54.0712	57.6442	55.0357	37.0644	0.192133	0.658962	0.0631884	0.919752	-0.428706	0.351581	-0.152932	0.780443
ENSMUSG00000027221	Chst1	carbohydrate (keratan sulfate Gal-6) sulfotransferase 1 [Source:MGI Symbol;Acc:MGI:1924219]	76969	54.032	43.7749	69.1591	44.0679	-0.189582	0.784547	0.365792	0.267325	-0.210933	0.591224	0.521332	0.421738
ENSMUSG00000031556	Tm2d2	TM2 domain containing 2 [Source:MGI Symbol;Acc:MGI:1916992]	69742	54.0318	45.2434	42.6669	44.2925	-0.14821	0.805137	-0.266867	0.602782	-0.210008	0.612291	-0.157102	0.846225
ENSMUSG00000026278	Bok	BCL2-related ovarian killer [Source:MGI Symbol;Acc:MGI:1858494]	51800	54.0158	26.5555	17.4352	28.6998	-0.813072	0.137496	-1.40396	6.26107e-08	-0.710442	0.17277	-0.625416	0.365231
ENSMUSG00000046093	Hpcal4	hippocalcin-like 4 [Source:MGI Symbol;Acc:MGI:2157521]	170638	54.0012	15.2194	60.9415	40.0548	-1.59339	1.04868e-05	0.197466	0.670947	-0.327665	0.522817	1.7633	1.02034e-06
ENSMUSG00000001663	Gstt1	glutathione S-transferase, theta 1 [Source:MGI Symbol;Acc:MGI:107379]	14871	53.9837	77.1859	59.6214	75.4205	0.586327	0.123322	0.164914	0.765817	0.504136	0.233328	-0.435837	0.395698
ENSMUSG00000016382	Pls3	plastin 3 (T-isoform) [Source:MGI Symbol;Acc:MGI:104807]	102866	53.9521	23.6314	30.7548	20.958	-0.943549	0.120303	-0.679321	0.0550106	-1.17306	0.000731097	0.256553	0.791348
ENSMUSG00000041733	Coq5	coenzyme Q5 methyltransferase [Source:MGI Symbol;Acc:MGI:1098643]	52064	53.9338	61.9836	59.1832	62.8923	0.293508	0.469907	0.159324	0.724236	0.273539	0.480448	-0.154424	0.784036
ENSMUSG00000031432	Prps1	phosphoribosyl pyrophosphate synthetase 1 [Source:MGI Symbol;Acc:MGI:97775]	19139	53.9329	43.6504	57.2373	45.6217	-0.193352	0.663941	0.109682	0.844905	-0.167961	0.711014	0.280445	0.605456
ENSMUSG00000036873	2410004B18Rik	RIKEN cDNA 2410004B18 gene [Source:MGI Symbol;Acc:MGI:1913671]	66421	53.9329	52.3176	46.073	55.487	0.0631619	0.928668	-0.172753	0.705828	0.107409	0.82358	-0.259353	0.706376
ENSMUSG00000026764	Kif5c	kinesin family member 5C [Source:MGI Symbol;Acc:MGI:1098269]	16574	53.9284	15.5947	39.8535	30.4263	-1.46758	0.00413836	-0.362831	0.359247	-0.666865	0.159028	1.08297	0.0844035
ENSMUSG00000039601	Rcan2	regulator of calcineurin 2 [Source:MGI Symbol;Acc:MGI:1858219]	53901	53.9266	49.3041	76.5914	48.1404	-0.0213347	0.974531	0.49098	0.146642	-0.0884262	0.865792	0.50798	0.303145
ENSMUSG00000032479	Map4	microtubule-associated protein 4 [Source:MGI Symbol;Acc:MGI:97178]	17758	53.9159	38.2769	44.2681	47.2577	-0.360169	0.539591	-0.232418	0.51111	-0.111725	0.800172	0.109265	0.898914
ENSMUSG00000010406	Mrpl52	mitochondrial ribosomal protein L52 [Source:MGI Symbol;Acc:MGI:1916086]	68836	53.8819	83.2714	45.0888	83.6637	0.641534	0.353627	-0.191052	0.718786	0.637524	0.139734	-0.837077	0.257973
ENSMUSG00000024347	Psd2	pleckstrin and Sec7 domain containing 2 [Source:MGI Symbol;Acc:MGI:1921252]	74002	53.8112	62.5838	78.6805	69.9113	0.292851	0.60612	0.530029	0.103194	0.405401	0.377387	0.229372	0.700714
ENSMUSG00000030744	Rps3	ribosomal protein S3 [Source:MGI Symbol;Acc:MGI:1350917]	27050	53.7806	71.7825	43.3238	63.8111	0.481757	0.440145	-0.249155	0.510806	0.301817	0.433519	-0.74416	0.228992
ENSMUSG00000034024	Cct2	chaperonin containing Tcp1, subunit 2 (beta) [Source:MGI Symbol;Acc:MGI:107186]	12461	53.6838	51.263	50.3775	54.4428	0.0380908	0.951836	-0.054404	0.940572	0.0839788	0.868806	-0.11627	0.873735
ENSMUSG00000007659	Bcl2l1	BCL2-like 1 [Source:MGI Symbol;Acc:MGI:88139]	12048	53.6556	66.4617	48.8198	52.192	0.397377	0.358748	-0.0928978	0.847101	0.0214451	0.967602	-0.516285	0.244027
ENSMUSG00000014956	Ppp1cb	protein phosphatase 1, catalytic subunit, beta isoform [Source:MGI Symbol;Acc:MGI:104871]	19046	53.6112	49.384	63.1306	50.5828	-0.0119039	0.98344	0.256114	0.423511	-0.0155125	0.973663	0.248052	0.590724
ENSMUSG00000028932	Psmc2	proteasome (prosome, macropain) 26S subunit, ATPase 2 [Source:MGI Symbol;Acc:MGI:109555]	19181	53.5898	54.4303	52.1897	38.4919	0.115501	0.837084	-0.00775282	0.990233	-0.362909	0.492623	-0.149234	0.778925
ENSMUSG00000038622	Med30	mediator complex subunit 30 [Source:MGI Symbol;Acc:MGI:1917040]	69790	53.5543	58.7723	49.5673	54.9893	0.231438	0.687868	-0.0634558	0.926494	0.0986882	0.837179	-0.318803	0.623257
ENSMUSG00000057130	Txnl4a	thioredoxin-like 4A [Source:MGI Symbol;Acc:MGI:1351613]	27366	53.4905	64.2042	51.4915	58.1808	0.344373	0.55473	-0.0173037	0.981613	0.177801	0.700025	-0.388095	0.537176
ENSMUSG00000025468	Caly	calcyon neuron-specific vesicular protein [Source:MGI Symbol;Acc:MGI:1915816]	68566	53.4566	21.5501	34.9467	32.9453	-1.10848	0.0080301	-0.498094	0.270365	-0.574629	0.17239	0.519647	0.500736
ENSMUSG00000024829	Mrpl21	mitochondrial ribosomal protein L21 [Source:MGI Symbol;Acc:MGI:2660674]	353242	53.4486	62.2842	49.9832	60.9306	0.306851	0.621155	-0.0489245	0.948331	0.24405	0.558662	-0.378595	0.58744
ENSMUSG00000020328	Nudcd2	NudC domain containing 2 [Source:MGI Symbol;Acc:MGI:1277103]	52653	53.4459	65.5925	64.5818	61.0149	0.372872	0.514777	0.278423	0.588274	0.228065	0.6446	-0.106288	0.910675
ENSMUSG00000056185	Snx32	sorting nexin 32 [Source:MGI Symbol;Acc:MGI:2444704]	225861	53.4323	43.2928	49.6427	34.8271	-0.189999	0.71399	-0.0687204	0.917712	-0.507609	0.157705	0.0947286	0.893174
ENSMUSG00000001054	Rmnd5b	required for meiotic nuclear division 5 homolog B [Source:MGI Symbol;Acc:MGI:1913339]	66089	53.4274	53.0566	61.8825	40.0751	0.0876828	0.887441	0.223818	0.61465	-0.311482	0.532082	0.119231	0.840047
ENSMUSG00000021025	Nfkbia	nuclear factor of kappa light polypeptide gene enhancer in B cells inhibitor, alpha [Source:MGI Symbol;Acc:MGI:104741]	18035	53.413	70.0575	54.9695	80.9931	0.468068	0.28688	0.0783462	0.916895	0.616257	0.107836	-0.408426	0.480586
ENSMUSG00000037966	Ninj1	ninjurin 1 [Source:MGI Symbol;Acc:MGI:1196617]	18081	53.3587	75.3477	45.0477	54.9962	0.55924	0.238971	-0.181831	0.759113	0.101034	0.845817	-0.768854	0.118259
ENSMUSG00000088609	Gm24187	predicted gene, 24187 [Source:MGI Symbol;Acc:MGI:5453964]		53.3282	89.9502	127.313	215.665	0.63447	0.483741	0.743889	0.216709	1.37108	0.0190011	0.36033	0.671322
ENSMUSG00000055720	Ubl7	ubiquitin-like 7 (bone marrow stromal cell-derived) [Source:MGI Symbol;Acc:MGI:1916709]	69459	53.302	48.7907	61.4943	44.4564	-0.0264545	0.965986	0.21666	0.624701	-0.1795	0.723404	0.226795	0.683027
ENSMUSG00000037197	Rbm17	RNA binding motif protein 17 [Source:MGI Symbol;Acc:MGI:1924188]	76938	53.2944	58.3078	51.3772	60.9664	0.225295	0.633353	-0.0149437	0.982167	0.24198	0.564716	-0.265865	0.609955
ENSMUSG00000025139	Tollip	toll interacting protein [Source:MGI Symbol;Acc:MGI:1891808]	54473	53.273	51.8104	56.7402	41.5797	0.0518083	0.938729	0.114922	0.820092	-0.274197	0.515409	0.0394483	0.960244
ENSMUSG00000071649	B3gat3	beta-1,3-glucuronyltransferase 3 (glucuronosyltransferase I) [Source:MGI Symbol;Acc:MGI:1919977]	72727	53.2717	40.55	33.2784	43.1556	-0.259892	0.61996	-0.568511	0.072615	-0.195642	0.735613	-0.359393	0.491733
ENSMUSG00000028398	Dmac1	distal membrane arm assembly complex 1 [Source:MGI Symbol;Acc:MGI:1914178]	66928	53.2	60.8246	48.7411	72.7091	0.275112	0.702373	-0.0770495	0.910214	0.483064	0.207684	-0.370417	0.651708
ENSMUSG00000034390	Cmip	c-Maf inducing protein [Source:MGI Symbol;Acc:MGI:1921690]	74440	53.1703	35.0834	60.3048	32.6388	-0.467938	0.327674	0.186341	0.739982	-0.59465	0.0833506	0.632049	0.234927
ENSMUSG00000035642	Aamdc	adipogenesis associated Mth938 domain containing [Source:MGI Symbol;Acc:MGI:1913523]	66273	52.9935	59.9863	47.2519	66.4661	0.267964	0.676339	-0.111953	0.852532	0.368561	0.406325	-0.401864	0.569507
ENSMUSG00000038324	Trpc4ap	transient receptor potential cation channel, subfamily C, member 4 associated protein [Source:MGI Symbol;Acc:MGI:1930751]	56407	52.983	42.7979	60.1595	36.6677	-0.196524	0.734787	0.198138	0.647126	-0.431314	0.278906	0.371063	0.533043
ENSMUSG00000026229	Psmd1	proteasome (prosome, macropain) 26S subunit, non-ATPase, 1 [Source:MGI Symbol;Acc:MGI:1917497]	70247	52.9455	43.3641	52.5646	38.2869	-0.177535	0.753347	0.0176111	0.980226	-0.379924	0.336541	0.170997	0.800209
ENSMUSG00000029128	Rab28	RAB28, member RAS oncogene family [Source:MGI Symbol;Acc:MGI:1917285]	100972	52.9449	52.6627	50.1586	47.1552	0.0963291	0.878855	-0.0357581	0.962162	-0.0878968	0.866519	-0.159581	0.787426
ENSMUSG00000077450	Rab11b	RAB11B, member RAS oncogene family [Source:MGI Symbol;Acc:MGI:99425]	19326	52.8934	53.6846	67.0966	57.4189	0.120146	0.802233	0.358173	0.169727	0.176525	0.652594	0.219373	0.630601
ENSMUSG00000032470	Mras	muscle and microspikes RAS [Source:MGI Symbol;Acc:MGI:1100856]	17532	52.8618	77.2426	65.1093	69.5489	0.60032	0.277767	0.321154	0.296307	0.432229	0.32149	-0.314143	0.683033
ENSMUSG00000054863	Fam19a5	family with sequence similarity 19, member A5 [Source:MGI Symbol;Acc:MGI:2146182]	106014	52.8444	45.3651	44.6487	53.0528	-0.10852	0.842638	-0.196093	0.637265	0.0761732	0.903444	-0.116237	0.840974
ENSMUSG00000002233	Rhoc	ras homolog family member C [Source:MGI Symbol;Acc:MGI:106028]	11853	52.81	109.104	65.2581	84.7398	0.993687	0.0978486	0.317974	0.382156	0.698328	0.0353603	-0.724304	0.333801
ENSMUSG00000059409	Ppp2r5d	protein phosphatase 2, regulatory subunit B', delta [Source:MGI Symbol;Acc:MGI:2388481]	21770	52.8082	49.3892	59.0415	40.1895	-0.0043441	0.996207	0.163258	0.793961	-0.305977	0.48002	0.148395	0.866225
ENSMUSG00000042210	Abhd14a	abhydrolase domain containing 14A [Source:MGI Symbol;Acc:MGI:1915894]	68644	52.7962	65.1743	52.7029	50.0695	0.376974	0.497247	0.0263826	0.974613	-0.0106001	0.986341	-0.378786	0.509511
ENSMUSG00000042396	Rbm7	RNA binding motif protein 7 [Source:MGI Symbol;Acc:MGI:1914260]	67010	52.7842	50.5671	57.8515	50.3721	0.039334	0.951286	0.156223	0.761523	-6.05837e-05	0.999859	0.0965195	0.884208
ENSMUSG00000021811	Dnajc9	DnaJ heat shock protein family (Hsp40) member C9 [Source:MGI Symbol;Acc:MGI:1915326]	108671	52.773	57.0373	47.5847	70.6818	0.210755	0.634041	-0.103924	0.831054	0.462842	0.195111	-0.341836	0.444086
ENSMUSG00000027286	Lrrc57	leucine rich repeat containing 57 [Source:MGI Symbol;Acc:MGI:1913856]	66606	52.7458	56.6987	57.4624	54.0088	0.191727	0.718545	0.143759	0.789794	0.0951636	0.870721	-0.0690373	0.914259
ENSMUSG00000022536	Glyr1	glyoxylate reductase 1 homolog (Arabidopsis) [Source:MGI Symbol;Acc:MGI:1921272]	74022	52.7286	48.9556	50.6534	42.1619	-0.00772522	0.991475	-0.0251034	0.975437	-0.2357	0.616006	-0.0420108	0.958467
ENSMUSG00000025381	Cnpy2	canopy FGF signaling regulator 2 [Source:MGI Symbol;Acc:MGI:1928477]	56530	52.6713	54.7688	39.5252	54.9576	0.157959	0.737262	-0.333067	0.43103	0.127275	0.798288	-0.527538	0.295254
ENSMUSG00000044792	Isca1	iron-sulfur cluster assembly 1 [Source:MGI Symbol;Acc:MGI:1916296]	69046	52.6619	50.1687	56.0418	47.7381	0.0338883	0.95839	0.120717	0.792	-0.0663967	0.890882	0.0633479	0.925445
ENSMUSG00000039515	Ptpa	protein phosphatase 2 protein activator [Source:MGI Symbol;Acc:MGI:1346006]	110854	52.5987	55.2353	55.5571	53.188	0.170438	0.686962	0.111009	0.80051	0.0800674	0.859231	-0.0836223	0.877654
ENSMUSG00000029864	Gstk1	glutathione S-transferase kappa 1 [Source:MGI Symbol;Acc:MGI:1923513]	76263	52.57	59.1672	62.4636	67.952	0.257457	0.577041	0.26363	0.523838	0.402839	0.360809	-0.00989371	0.988062
ENSMUSG00000021373	Cap2	CAP, adenylate cyclase-associated protein, 2 (yeast) [Source:MGI Symbol;Acc:MGI:1914502]	67252	52.4568	31.962	58.0776	36.8376	-0.575602	0.202152	0.164477	0.731415	-0.410366	0.257498	0.711177	0.158823
ENSMUSG00000025917	Cops5	COP9 signalosome subunit 5 [Source:MGI Symbol;Acc:MGI:1349415]	26754	52.4192	64.4764	58.1758	56.8862	0.387717	0.419604	0.176064	0.692028	0.175831	0.659825	-0.233855	0.719187
ENSMUSG00000040532	Abhd11	abhydrolase domain containing 11 [Source:MGI Symbol;Acc:MGI:1916008]	68758	52.4022	73.4075	52.1803	56.4445	0.541247	0.349462	0.0311259	0.967623	0.168244	0.744281	-0.532912	0.424145
ENSMUSG00000026255	Efhd1	EF hand domain containing 1 [Source:MGI Symbol;Acc:MGI:1921607]	98363	52.3755	43.8063	55.864	71.2201	-0.136788	0.847362	0.114565	0.885105	0.450366	0.380217	0.228796	0.789136
ENSMUSG00000002345	Borcs8	BLOC-1 related complex subunit 8 [Source:MGI Symbol;Acc:MGI:1919618]	72368	52.3409	50.9802	43.0079	64.8942	0.0711044	0.913462	-0.223	0.60162	0.356909	0.367894	-0.323156	0.566047
ENSMUSG00000027500	Stmn2	stathmin-like 2 [Source:MGI Symbol;Acc:MGI:98241]	20257	52.3273	25.7348	27.0222	40.6188	-0.798927	0.173908	-0.851266	0.000149222	-0.250463	0.730991	-0.0283458	0.979086
ENSMUSG00000025006	Sorbs1	sorbin and SH3 domain containing 1 [Source:MGI Symbol;Acc:MGI:700014]	20411	52.1817	70.1676	49.7459	74.1609	0.484829	0.348422	-0.0357192	0.968295	0.513942	0.225644	-0.568374	0.107659
ENSMUSG00000021832	Psmc6	proteasome (prosome, macropain) 26S subunit, ATPase, 6 [Source:MGI Symbol;Acc:MGI:1914339]	67089	52.1711	53.0225	48.6806	42.7592	0.128364	0.829889	-0.0557835	0.936057	-0.202144	0.664916	-0.207866	0.761061
ENSMUSG00000068264	Ap5s1	adaptor-related protein 5 complex, sigma 1 subunit [Source:MGI Symbol;Acc:MGI:1916846]	69596	52.1322	53.6863	59.8947	50.5059	0.138634	0.792125	0.219058	0.615498	0.0220217	0.971786	0.0621269	0.926266
ENSMUSG00000032482	Cspg5	chondroitin sulfate proteoglycan 5 [Source:MGI Symbol;Acc:MGI:1352747]	29873	52.0938	67.5847	87.7678	51.7599	0.437669	0.413609	0.688647	0.0644669	0.0548345	0.931517	0.26165	0.771983
ENSMUSG00000022253	Nadk2	NAD kinase 2, mitochondrial [Source:MGI Symbol;Acc:MGI:1915896]	68646	52.0737	58.2079	78.5122	46.1995	0.238004	0.670946	0.586187	0.018816	-0.0950837	0.872565	0.322969	0.603764
ENSMUSG00000026203	Dnajb2	DnaJ heat shock protein family (Hsp40) member B2 [Source:MGI Symbol;Acc:MGI:1928739]	56812	52.0658	61.3642	54.4019	58.0904	0.327866	0.501981	0.0943915	0.850436	0.211274	0.580467	-0.25888	0.653309
ENSMUSG00000056367	Actr3b	ARP3 actin-related protein 3B [Source:MGI Symbol;Acc:MGI:2661120]	242894	52.0512	34.1625	52.8122	28.8483	-0.481539	0.188536	0.0496529	0.941632	-0.738763	0.00805768	0.505981	0.250865
ENSMUSG00000038633	Degs1	delta(4)-desaturase, sphingolipid 1 [Source:MGI Symbol;Acc:MGI:1097711]	13244	52.019	53.369	42.82	35.1386	0.113002	0.902016	-0.216402	0.661207	-0.441294	0.375017	-0.33947	0.720168
ENSMUSG00000029757	Dync1i1	dynein cytoplasmic 1 intermediate chain 1 [Source:MGI Symbol;Acc:MGI:107743]	13426	52.0017	21.5842	32.95	21.0391	-0.988347	0.117059	-0.557465	0.135013	-1.12426	0.00112521	0.425195	0.667089
ENSMUSG00000032412	Atp1b3	ATPase, Na+/K+ transporting, beta 3 polypeptide [Source:MGI Symbol;Acc:MGI:107788]	11933	51.9962	47.735	37.7064	42.95	-0.0124781	0.986413	-0.377081	0.315221	-0.190542	0.700876	-0.407295	0.406104
ENSMUSG00000059447	Hadhb	hydroxyacyl-Coenzyme A dehydrogenase/3-ketoacyl-Coenzyme A thiolase/enoyl-Coenzyme A hydratase (trifunctional protein), beta subunit [Source:MGI Symbol;Acc:MGI:2136381]	231086	51.9866	56.7062	68.125	43.1107	0.203508	0.734067	0.39349	0.208684	-0.181103	0.76267	0.166619	0.812332
ENSMUSG00000022898	Dscr3	DSCR3 arrestin fold containing [Source:MGI Symbol;Acc:MGI:1206040]	13185	51.9772	59.403	79.0302	51.1739	0.276204	0.597661	0.592915	0.0180791	0.040418	0.956587	0.300891	0.578611
ENSMUSG00000048040	Arxes2	adipocyte-related X-chromosome expressed sequence 2 [Source:MGI Symbol;Acc:MGI:1924226]	76976	51.9559	41.3516	39.1257	47.0659	-0.209634	0.779802	-0.298454	0.637265	-0.0720626	0.887381	-0.13268	0.906627
ENSMUSG00000020048	Hsp90b1	heat shock protein 90, beta (Grp94), member 1 [Source:MGI Symbol;Acc:MGI:98817]	22027	51.9433	49.0017	36.8329	49.6588	0.00655367	0.994917	-0.40878	0.306172	-0.0190939	0.980321	-0.425477	0.617959
ENSMUSG00000025318	Jph3	junctophilin 3 [Source:MGI Symbol;Acc:MGI:1891497]	57340	51.8765	15.4672	43.6718	26.4923	-1.41519	0.0080301	-0.18987	0.776375	-0.781405	0.08734	1.16171	0.0873042
ENSMUSG00000035790	Cep19	centrosomal protein 19 [Source:MGI Symbol;Acc:MGI:1914244]	66994	51.863	44.2889	41.649	41.8543	-0.115057	0.811047	-0.261511	0.419405	-0.223896	0.566563	-0.177513	0.710925
ENSMUSG00000020088	Sar1a	secretion associated Ras related GTPase 1A [Source:MGI Symbol;Acc:MGI:98230]	20224	51.7835	61.1456	60.3329	47.1913	0.325157	0.43855	0.241192	0.553242	-0.0648484	0.896353	-0.102341	0.876224
ENSMUSG00000036402	Gng12	guanine nucleotide binding protein (G protein), gamma 12 [Source:MGI Symbol;Acc:MGI:1336171]	14701	51.7827	73.1953	85.9186	64.6665	0.557653	0.302079	0.698844	0.0141476	0.35841	0.420489	0.122213	0.884787
ENSMUSG00000006058	Snf8	SNF8, ESCRT-II complex subunit, homolog (S. cerevisiae) [Source:MGI Symbol;Acc:MGI:1343161]	27681	51.7752	56.9121	40.4782	52.8432	0.232239	0.728406	-0.288067	0.448451	0.0968697	0.849178	-0.541758	0.378666
ENSMUSG00000063480	Snu13	SNU13 homolog, small nuclear ribonucleoprotein (U4/U6.U5) [Source:MGI Symbol;Acc:MGI:893586]	20826	51.7415	51.629	53.5163	54.6409	0.101508	0.871693	0.0843825	0.875753	0.142684	0.737331	-0.0415869	0.959847
ENSMUSG00000032802	Srxn1	sulfiredoxin 1 homolog (S. cerevisiae) [Source:MGI Symbol;Acc:MGI:104971]	76650	51.7295	64.727	42.6715	36.5735	0.401115	0.490915	-0.229483	0.516679	-0.407874	0.227613	-0.64585	0.270696
ENSMUSG00000028953	Abcf2	ATP-binding cassette, sub-family F (GCN20), member 2 [Source:MGI Symbol;Acc:MGI:1351657]	27407	51.6992	44.6101	54.2481	40.0264	-0.104893	0.874441	0.0963146	0.8562	-0.287101	0.464221	0.175824	0.804504
ENSMUSG00000025068	Gsto1	glutathione S-transferase omega 1 [Source:MGI Symbol;Acc:MGI:1342273]	14873	51.6735	45.9156	45.8984	45.6706	-0.0554126	0.929311	-0.126263	0.807012	-0.100068	0.859306	-0.0964605	0.892389
ENSMUSG00000001017	Chtop	chromatin target of PRMT1 [Source:MGI Symbol;Acc:MGI:1913761]	66511	51.6184	49.2188	57.0874	59.6311	0.0343409	0.955502	0.173675	0.648678	0.263205	0.474678	0.116184	0.855229
ENSMUSG00000014077	Chp1	calcineurin-like EF hand protein 1 [Source:MGI Symbol;Acc:MGI:1927185]	56398	51.6127	57.75	52.3925	54.7357	0.255961	0.60001	0.0578828	0.924985	0.140688	0.7509	-0.223482	0.689217
ENSMUSG00000030750	Nsmce1	NSE1 homolog, SMC5-SMC6 complex component [Source:MGI Symbol;Acc:MGI:1914961]	67711	51.5235	74.3851	60.5628	64.7455	0.590778	0.233245	0.246561	0.614922	0.363831	0.404992	-0.358947	0.608692
ENSMUSG00000022174	Dad1	defender against cell death 1 [Source:MGI Symbol;Acc:MGI:101912]	13135	51.4651	63.0081	46.9556	66.7096	0.380531	0.334118	-0.077836	0.921963	0.414746	0.254214	-0.480244	0.366796
ENSMUSG00000029455	Aldh2	aldehyde dehydrogenase 2, mitochondrial [Source:MGI Symbol;Acc:MGI:99600]	11669	51.4602	58.7572	62.5618	45.4749	0.26924	0.627347	0.298252	0.387068	-0.0941035	0.884777	0.00386611	0.996301
ENSMUSG00000058317	Ube2e2	ubiquitin-conjugating enzyme E2E 2 [Source:MGI Symbol;Acc:MGI:2384997]	218793	51.4516	43.1875	44.5007	40.1713	-0.135294	0.815482	-0.161155	0.748448	-0.274554	0.48002	-0.0528557	0.944669
ENSMUSG00000042705	Commd10	COMM domain containing 10 [Source:MGI Symbol;Acc:MGI:1916706]	69456	51.4389	52.4918	50.7359	48.3318	0.128455	0.842638	0.0173441	0.983786	-0.0119505	0.985171	-0.131639	0.879154
ENSMUSG00000022671	Mzt2	mitotic spindle organizing protein 2 [Source:MGI Symbol;Acc:MGI:1922845]	72083	51.4372	50.7617	50.1695	59.5427	0.0836007	0.901131	-0.00185261	0.997659	0.260334	0.559046	-0.109398	0.879917
ENSMUSG00000025371	Chmp6	charged multivesicular body protein 6 [Source:MGI Symbol;Acc:MGI:3583942]	208092	51.415	55.1057	39.2657	57.1195	0.199215	0.690006	-0.324793	0.358454	0.207666	0.597472	-0.554255	0.233107
ENSMUSG00000032757	Bet1	Bet1 golgi vesicular membrane trafficking protein [Source:MGI Symbol;Acc:MGI:1343104]	12068	51.4149	63.7036	56.4471	64.9688	0.3859	0.507588	0.161358	0.764899	0.383553	0.29843	-0.245434	0.764911
ENSMUSG00000008658	Rbfox1	RNA binding protein, fox-1 homolog (C. elegans) 1 [Source:MGI Symbol;Acc:MGI:1926224]	268859	51.4109	21.8912	60.207	30.5385	-0.973663	0.0968845	0.207047	0.786345	-0.62947	0.0831479	1.10173	0.134884
ENSMUSG00000022951	Rcan1	regulator of calcineurin 1 [Source:MGI Symbol;Acc:MGI:1890564]	54720	51.4057	71.9358	58.2266	66.65	0.561025	0.171528	0.205177	0.55641	0.417902	0.252492	-0.382238	0.447304
ENSMUSG00000025362	Rps26	ribosomal protein S26 [Source:MGI Symbol;Acc:MGI:1351628]	27370	51.373	72.6755	37.2975	63.6416	0.546702	0.403464	-0.369895	0.372007	0.352338	0.418791	-0.924881	0.147177
ENSMUSG00000049670	Morn4	MORN repeat containing 4 [Source:MGI Symbol;Acc:MGI:2449568]	226123	51.3122	51.4683	45.9914	49.1249	0.108904	0.849515	-0.111339	0.815046	0.0144056	0.981229	-0.245725	0.668683
ENSMUSG00000074797	Itpa	inosine triphosphatase (nucleoside triphosphate pyrophosphatase) [Source:MGI Symbol;Acc:MGI:96622]	16434	51.2508	52.0396	50.9684	57.9948	0.126284	0.842277	0.0295591	0.965716	0.234549	0.564716	-0.121185	0.873321
ENSMUSG00000029397	Rchy1	ring finger and CHY zinc finger domain containing 1 [Source:MGI Symbol;Acc:MGI:1915348]	68098	51.2493	71.3228	59.9863	55.9115	0.550667	0.178825	0.245485	0.547829	0.178861	0.707549	-0.325473	0.545934
ENSMUSG00000040822	1700123O20Rik	RIKEN cDNA 1700123O20 gene [Source:MGI Symbol;Acc:MGI:1920893]	58248	51.2196	50.7044	48.9369	48.2928	0.0856749	0.905898	-0.0242406	0.977136	-0.010369	0.986623	-0.134685	0.866967
ENSMUSG00000026511	Srp9	signal recognition particle 9 [Source:MGI Symbol;Acc:MGI:1350930]	27058	51.2036	61.2536	47.496	67.9826	0.34287	0.561389	-0.059565	0.933014	0.448203	0.231075	-0.426464	0.509511
ENSMUSG00000040722	Scamp5	secretory carrier membrane protein 5 [Source:MGI Symbol;Acc:MGI:1928948]	56807	51.1974	26.374	38.6925	28.8136	-0.71093	0.336717	-0.330823	0.478536	-0.697501	0.0744199	0.376365	0.721563
ENSMUSG00000038936	Sccpdh	saccharopine dehydrogenase (putative) [Source:MGI Symbol;Acc:MGI:1924486]	109232	51.1816	46.1026	45.6152	39.2816	-0.047765	0.939625	-0.122707	0.81389	-0.289212	0.557058	-0.10262	0.878417
ENSMUSG00000019432	Ddx39b	DEAD (Asp-Glu-Ala-Asp) box polypeptide 39B [Source:MGI Symbol;Acc:MGI:99240]	53817	51.1666	47.8972	52.2997	42.9379	0.00780837	0.989331	0.0612963	0.922687	-0.172828	0.70693	0.030683	0.960964
ENSMUSG00000030718	Ppme1	protein phosphatase methylesterase 1 [Source:MGI Symbol;Acc:MGI:1919840]	72590	51.1046	40.0969	56.3104	38.7719	-0.235772	0.627157	0.163024	0.707455	-0.310912	0.453348	0.375756	0.455146
ENSMUSG00000040767	Snrnp25	small nuclear ribonucleoprotein 25 (U11/U12) [Source:MGI Symbol;Acc:MGI:1925622]	78372	51.0387	53.0222	35.2172	65.6525	0.153795	0.82558	-0.447014	0.21121	0.398587	0.336725	-0.637183	0.22496
ENSMUSG00000030286	Emc3	ER membrane protein complex subunit 3 [Source:MGI Symbol;Acc:MGI:1913337]	66087	50.9916	48.7735	45.2287	37.8203	0.023736	0.979525	-0.104586	0.909134	-0.338084	0.449169	-0.156667	0.88258
ENSMUSG00000030611	Mrps11	mitochondrial ribosomal protein S11 [Source:MGI Symbol;Acc:MGI:1915244]	67994	50.9613	62.3601	42.3033	48.507	0.367637	0.521985	-0.214004	0.657983	-0.000153523	0.999762	-0.613976	0.234411
ENSMUSG00000020621	Rdh14	retinol dehydrogenase 14 (all-trans and 9-cis) [Source:MGI Symbol;Acc:MGI:1920402]	105014	50.8717	51.0824	47.5145	44.7105	0.0984476	0.867708	-0.0566777	0.942149	-0.106991	0.852524	-0.183954	0.755541
ENSMUSG00000028409	Smu1	smu-1 suppressor of mec-8 and unc-52 homolog (C. elegans) [Source:MGI Symbol;Acc:MGI:1915546]	74255	50.8506	47.4218	54.5485	42.7575	-0.00318953	0.996814	0.122501	0.825697	-0.173188	0.75209	0.104063	0.882965
ENSMUSG00000031700	Gpt2	glutamic pyruvate transaminase (alanine aminotransferase) 2 [Source:MGI Symbol;Acc:MGI:1915391]	108682	50.8091	58.2784	63.7353	47.6192	0.2589	0.704032	0.320837	0.455878	-0.0235236	0.97272	0.0389185	0.966252
ENSMUSG00000071451	Psmg4	proteasome (prosome, macropain) assembly chaperone 4 [Source:MGI Symbol;Acc:MGI:1916916]	69666	50.7978	66.4462	46.408	78.581	0.441285	0.514245	-0.0763528	0.932719	0.619586	0.183196	-0.531761	0.504679
ENSMUSG00000032171	Pin1	protein (peptidyl-prolyl cis/trans isomerase) NIMA-interacting 1 [Source:MGI Symbol;Acc:MGI:1346036]	23988	50.7855	63.9022	42.4468	56.8171	0.410012	0.441838	-0.205897	0.640898	0.216439	0.634496	-0.647322	0.167925
ENSMUSG00000040794	C1qtnf4	C1q and tumor necrosis factor related protein 4 [Source:MGI Symbol;Acc:MGI:1914695]	67445	50.7235	23.0237	38.1958	38.3907	-0.948443	0.0334872	-0.324691	0.559632	-0.304108	0.576816	0.548578	0.469305
ENSMUSG00000066839	Ecsit	ECSIT signalling integrator [Source:MGI Symbol;Acc:MGI:1349469]	26940	50.6816	57.5736	48.4103	44.1249	0.277696	0.489267	-0.0280247	0.966337	-0.117592	0.823441	-0.332224	0.421026
ENSMUSG00000020150	Gamt	guanidinoacetate methyltransferase [Source:MGI Symbol;Acc:MGI:1098221]	14431	50.6619	41.6638	57.5084	47.1754	-0.164168	0.745188	0.204413	0.637227	-0.0216106	0.971098	0.349361	0.481257
ENSMUSG00000021273	Fdft1	farnesyl diphosphate farnesyl transferase 1 [Source:MGI Symbol;Acc:MGI:102706]	14137	50.6603	51.8443	67.9795	41.6373	0.1329	0.793847	0.418847	0.269447	-0.189263	0.728495	0.278547	0.660455
ENSMUSG00000083773	Gm13394	predicted gene 13394 [Source:MGI Symbol;Acc:MGI:3651848]		50.5952	0.316124	0.368858	58.2172	-0.793876		-0.320387		0.0302105		0.0756466	0.96373
ENSMUSG00000027091	Zc3h15	zinc finger CCCH-type containing 15 [Source:MGI Symbol;Acc:MGI:1919747]	69082	50.5733	53.0792	47.2279	67.1562	0.167793	0.784547	-0.0584736	0.932265	0.443357	0.207567	-0.250097	0.716305
ENSMUSG00000027642	Rpn2	ribophorin II [Source:MGI Symbol;Acc:MGI:98085]	20014	50.5618	46.9782	42.9822	32.1514	-0.0152336	0.98774	-0.177767	0.761212	-0.535129	0.190144	-0.182466	0.858712
ENSMUSG00000029405	G3bp2	GTPase activating protein (SH3 domain) binding protein 2 [Source:MGI Symbol;Acc:MGI:2442040]	23881	50.5582	30.9955	47.1596	38.3551	-0.551663	0.32638	-0.0649785	0.931191	-0.313833	0.48002	0.457858	0.525873
ENSMUSG00000018322	Tomm34	translocase of outer mitochondrial membrane 34 [Source:MGI Symbol;Acc:MGI:1914395]	67145	50.5465	38.603	46.8572	51.1794	-0.274743	0.545733	-0.0715738	0.904659	0.0819262	0.867106	0.177528	0.77037
ENSMUSG00000032186	Tmod2	tropomodulin 2 [Source:MGI Symbol;Acc:MGI:1355335]	50876	50.5367	50.4032	56.0965	55.2024	0.0980323	0.863413	0.17084	0.702082	0.181635	0.656856	0.0513239	0.943119
ENSMUSG00000007739	Cct4	chaperonin containing Tcp1, subunit 4 (delta) [Source:MGI Symbol;Acc:MGI:104689]	12464	50.5052	51.8873	48.7058	36.3326	0.134305	0.815323	-0.0173987	0.982167	-0.363689	0.492623	-0.178521	0.752269
ENSMUSG00000044629	Cnrip1	cannabinoid receptor interacting protein 1 [Source:MGI Symbol;Acc:MGI:1917505]	380686	50.4187	36.1536	40.534	49.0962	-0.358356	0.376706	-0.258584	0.489152	0.0276127	0.959456	0.0682978	0.910766
ENSMUSG00000019710	Mrpl24	mitochondrial ribosomal protein L24 [Source:MGI Symbol;Acc:MGI:1914957]	67707	50.3742	63.2635	43.2471	67.4788	0.394191	0.544827	-0.169	0.744593	0.451684	0.250827	-0.583223	0.383456
ENSMUSG00000030613	Ccdc90b	coiled-coil domain containing 90B [Source:MGI Symbol;Acc:MGI:1913615]	66365	50.365	64.3511	64.2854	61.6101	0.427723	0.445227	0.364162	0.266215	0.336308	0.367287	-0.0911623	0.918201
ENSMUSG00000018574	Acadvl	acyl-Coenzyme A dehydrogenase, very long chain [Source:MGI Symbol;Acc:MGI:895149]	11370	50.3533	67.1783	56.9314	38.3933	0.482047	0.27611	0.193656	0.710574	-0.246917	0.750214	-0.305024	0.608414
ENSMUSG00000028879	Stx12	syntaxin 12 [Source:MGI Symbol;Acc:MGI:1931027]	100226	50.3246	48.7409	48.8082	50.3648	0.055978	0.922463	-0.00905667	0.988617	0.0598826	0.903134	-0.0902513	0.880811
ENSMUSG00000060032	H2afj	H2A histone family, member J [Source:MGI Symbol;Acc:MGI:3606192]	232440	50.2933	58.6761	41.7038	82.6518	0.30475	0.642334	-0.210294	0.654334	0.711273	0.0760564	-0.534916	0.422142
ENSMUSG00000036442	Thap11	THAP domain containing 11 [Source:MGI Symbol;Acc:MGI:1930964]	59016	50.244	50.3404	55.576	46.7885	0.0974747	0.870997	0.162333	0.769096	-0.031938	0.960403	0.0472249	0.940565
ENSMUSG00000021218	Gdi2	guanosine diphosphate (GDP) dissociation inhibitor 2 [Source:MGI Symbol;Acc:MGI:99845]	14569	50.1902	55.6851	69.845	58.7188	0.247466	0.532323	0.483894	0.0547569	0.278864	0.409181	0.222544	0.659853
ENSMUSG00000027452	Acss1	acyl-CoA synthetase short-chain family member 1 [Source:MGI Symbol;Acc:MGI:1915988]	68738	50.1894	64.3611	72.364	56.5274	0.403705	0.522003	0.5044	0.170736	0.216454	0.683501	0.0804195	0.935592
ENSMUSG00000020515	Cnot8	CCR4-NOT transcription complex, subunit 8 [Source:MGI Symbol;Acc:MGI:1916375]	69125	50.1591	49.4648	53.9288	48.2774	0.0782228	0.882924	0.130158	0.783613	0.00898664	0.987401	0.0300725	0.961129
ENSMUSG00000035984	Nme5	NME/NM23 family member 5 [Source:MGI Symbol;Acc:MGI:1922783]	75533	50.143	73.501	38.9282	70.534	0.598802	0.306393	-0.285437	0.591399	0.519724	0.161174	-0.903625	0.129626
ENSMUSG00000022257	Laptm4b	lysosomal-associated protein transmembrane 4B [Source:MGI Symbol;Acc:MGI:1890494]	114128	50.1254	49.5617	42.0848	31.7777	0.0639571	0.944472	-0.18721	0.750642	-0.533016	0.257823	-0.267696	0.784822
ENSMUSG00000028156	Eif4e	eukaryotic translation initiation factor 4E [Source:MGI Symbol;Acc:MGI:95305]	13684	50.1088	55.6405	47.076	48.985	0.245898	0.635513	-0.0461887	0.946458	0.0361207	0.943139	-0.315479	0.59584
ENSMUSG00000006288	Ttc5	tetratricopeptide repeat domain 5 [Source:MGI Symbol;Acc:MGI:2683584]	219022	50.0462	52.1111	46.9124	48.0111	0.152021	0.783306	-0.0547448	0.941524	0.000686045	0.999037	-0.236297	0.63827
ENSMUSG00000030629	Zfand6	zinc finger, AN1-type domain 6 [Source:MGI Symbol;Acc:MGI:1929510]	65098	50.0089	60.348	56.252	63.204	0.357971	0.390521	0.190679	0.677397	0.382187	0.2806	-0.184214	0.769205
ENSMUSG00000022403	St13	suppression of tumorigenicity 13 [Source:MGI Symbol;Acc:MGI:1917606]	70356	50.0028	58.3367	53.1122	61.7162	0.311177	0.520838	0.11526	0.839213	0.347701	0.320568	-0.217073	0.73391
ENSMUSG00000068039	Tcp1	t-complex protein 1 [Source:MGI Symbol;Acc:MGI:98535]	21454	49.932	41.2786	54.7133	32.0766	-0.165912	0.752022	0.143778	0.809778	-0.522334	0.222193	0.289828	0.637611
ENSMUSG00000034675	Dbn1	drebrin 1 [Source:MGI Symbol;Acc:MGI:1931838]	56320	49.9256	20.4007	36.0471	22.2066	-1.01229	0.102245	-0.406454	0.203406	-1.02056	0.000633978	0.619267	0.452084
ENSMUSG00000046598	Bdh1	3-hydroxybutyrate dehydrogenase, type 1 [Source:MGI Symbol;Acc:MGI:1919161]	71911	49.8798	58.2721	54.5522	44.788	0.314381	0.441838	0.154076	0.780588	-0.0778178	0.883915	-0.176259	0.777928
ENSMUSG00000033793	Atp6v1h	ATPase, H+ transporting, lysosomal V1 subunit H [Source:MGI Symbol;Acc:MGI:1914864]	108664	49.7822	37.2609	50.7874	32.9795	-0.301357	0.5453	0.0531957	0.941302	-0.481733	0.296806	0.332172	0.553992
ENSMUSG00000008892	Vdac3	voltage-dependent anion channel 3 [Source:MGI Symbol;Acc:MGI:106922]	22335	49.7412	46.2118	45.1945	44.0311	0.0010889	0.998823	-0.095393	0.876167	-0.107302	0.839384	-0.123904	0.853298
ENSMUSG00000020519	Sap30l	SAP30-like [Source:MGI Symbol;Acc:MGI:1354709]	50724	49.666	61.0372	58.227	68.4703	0.376347	0.530439	0.252485	0.522882	0.491662	0.253704	-0.152148	0.86346
ENSMUSG00000043419	Chd3os	chromodomain helicase DNA binding protein 3, opposite strand [Source:MGI Symbol;Acc:MGI:1915359]		49.6493	28.029	27.8402	42.8275	-0.658825	0.140026	-0.728657	0.00363058	-0.124627	0.861979	-0.103156	0.884787
ENSMUSG00000004070	Hmox2	heme oxygenase 2 [Source:MGI Symbol;Acc:MGI:109373]	15369	49.6172	50.3634	42.4162	43.6602	0.123636	0.816049	-0.17828	0.664935	-0.113217	0.82556	-0.328676	0.510409
ENSMUSG00000028955	Vamp3	vesicle-associated membrane protein 3 [Source:MGI Symbol;Acc:MGI:1321389]	22319	49.5175	71.6618	64.621	67.1956	0.592817	0.249164	0.392492	0.237733	0.477205	0.210367	-0.226471	0.768849
ENSMUSG00000051232	Tmem199	transmembrane protein 199 [Source:MGI Symbol;Acc:MGI:2144113]	195040	49.4861	42.9289	36.559	38.3982	-0.0975448	0.860356	-0.363426	0.343128	-0.2829	0.52441	-0.308512	0.545378
ENSMUSG00000059291	Rpl11	ribosomal protein L11 [Source:MGI Symbol;Acc:MGI:1914275]	67025	49.4809	81.7439	45.7005	72.8588	0.729935	0.264508	-0.0593043	0.941485	0.580329	0.136465	-0.8066	0.266209
ENSMUSG00000025350	Rdh5	retinol dehydrogenase 5 [Source:MGI Symbol;Acc:MGI:1201412]	19682	49.4102	102.868	19.4878	67.4712	1.08183	0.00413836	-0.976227	0.0237837	0.420303	0.462394	-2.05243	0.000209629
ENSMUSG00000029536	Gatc	glutamyl-tRNA(Gln) amidotransferase, subunit C [Source:MGI Symbol;Acc:MGI:1923776]	384281	49.36	55.0952	55.9718	48.1908	0.24581	0.637865	0.19952	0.674765	0.0319241	0.961176	-0.0662177	0.928468
ENSMUSG00000017466	Timp2	tissue inhibitor of metalloproteinase 2 [Source:MGI Symbol;Acc:MGI:98753]	21858	49.3592	50.1738	33.8873	42.3908	0.0947845	0.924435	-0.435677	0.329668	-0.151059	0.839095	-0.530601	0.561436
ENSMUSG00000024007	Ppil1	peptidylprolyl isomerase (cyclophilin)-like 1 [Source:MGI Symbol;Acc:MGI:1916066]	68816	49.3048	67.7009	51.7389	65.4139	0.523064	0.311269	0.0986164	0.854501	0.444897	0.23744	-0.452133	0.435204
ENSMUSG00000022940	Pigp	phosphatidylinositol glycan anchor biosynthesis, class P [Source:MGI Symbol;Acc:MGI:1860433]	56176	49.2085	56.1063	45.0136	52.5977	0.283941	0.604913	-0.0756693	0.914847	0.160297	0.755468	-0.390252	0.470694
ENSMUSG00000061024	Rrs1	ribosome biogenesis regulator 1 [Source:MGI Symbol;Acc:MGI:1929721]	59014	49.1988	51.3824	42.7538	51.2459	0.159024	0.799976	-0.141969	0.832378	0.118719	0.80901	-0.325997	0.655894
ENSMUSG00000036854	Hspb6	heat shock protein, alpha-crystallin-related, B6 [Source:MGI Symbol;Acc:MGI:2685325]	243912	49.1967	212.05	71.3424	136.111	1.79598	0.00231442	0.485422	0.274602	1.44536	4.43004e-09	-1.32109	0.0710033
ENSMUSG00000033918	Parl	presenilin associated, rhomboid-like [Source:MGI Symbol;Acc:MGI:1277152]	381038	49.1909	62.3877	46.005	46.8372	0.429287	0.312677	-0.055217	0.932903	-0.00193551	0.997204	-0.512538	0.233107
ENSMUSG00000025858	Get4	golgi to ER traffic protein 4 [Source:MGI Symbol;Acc:MGI:1914854]	67604	49.1602	51.423	51.4815	37.7805	0.162453	0.738557	0.0955362	0.85593	-0.290695	0.47888	-0.0907805	0.873736
ENSMUSG00000023150	Ivns1abp	influenza virus NS1A binding protein [Source:MGI Symbol;Acc:MGI:2152389]	117198	49.1168	44.4561	73.3719	33.1411	-0.0351543	0.947134	0.56946	0.0302079	-0.446593	0.27966	0.59651	0.131327
ENSMUSG00000041658	Rragb	Ras-related GTP binding B [Source:MGI Symbol;Acc:MGI:3038613]	245670	49.027	37.526	45.0024	28.0334	-0.269438	0.623908	-0.084311	0.901418	-0.665361	0.127328	0.158053	0.835134
ENSMUSG00000028811	Yars	tyrosyl-tRNA synthetase [Source:MGI Symbol;Acc:MGI:2147627]	107271	48.9622	44.4285	52.2072	34.4712	-0.0344194	0.954896	0.115327	0.830931	-0.405946	0.368579	0.129857	0.827683
ENSMUSG00000027466	Rbck1	RanBP-type and C3HC4-type zinc finger containing 1 [Source:MGI Symbol;Acc:MGI:1344372]	24105	48.9502	46.4984	56.7056	39.9776	0.0299016	0.956094	0.231723	0.54997	-0.205062	0.672009	0.182902	0.743649
ENSMUSG00000004187	Kifc2	kinesin family member C2 [Source:MGI Symbol;Acc:MGI:109187]	16581	48.9478	18.664	41.2234	24.0895	-1.10451	0.0557602	-0.185482	0.738199	-0.846139	0.0338964	0.90189	0.196103
ENSMUSG00000032503	Arpp21	cyclic AMP-regulated phosphoprotein, 21 [Source:MGI Symbol;Acc:MGI:107562]	74100	48.9428	25.052	65.4472	31.6612	-0.747266	0.185416	0.363263	0.576876	-0.469629	0.359745	1.14653	0.0210261
ENSMUSG00000020271	Fbxw11	F-box and WD-40 domain protein 11 [Source:MGI Symbol;Acc:MGI:2144023]	103583	48.8781	41.2678	55.2047	39.2158	-0.136935	0.834413	0.196655	0.622077	-0.232236	0.580402	0.30931	0.619033
ENSMUSG00000042406	Atf4	activating transcription factor 4 [Source:MGI Symbol;Acc:MGI:88096]	11911	48.8682	69.3895	46.2562	58.5468	0.5458	0.428305	-0.0234711	0.98002	0.308207	0.482641	-0.57954	0.482251
ENSMUSG00000039218	Srrm2	serine/arginine repetitive matrix 2 [Source:MGI Symbol;Acc:MGI:1923206]	75956	48.866	30.8934	45.5242	55.9167	-0.525989	0.250489	-0.0650812	0.913928	0.238539	0.604508	0.436006	0.427271
ENSMUSG00000025144	Cenpx	centromere protein X [Source:MGI Symbol;Acc:MGI:894324]	20892	48.8505	78.8324	41.3341	77.6596	0.697229	0.285833	-0.183909	0.707614	0.681803	0.0615185	-0.886801	0.200333
ENSMUSG00000020634	Ubxn2a	UBX domain protein 2A [Source:MGI Symbol;Acc:MGI:2442310]	217379	48.8433	47.4281	41.1775	43.7413	0.0614727	0.913691	-0.190344	0.647684	-0.0870299	0.863848	-0.280463	0.588216
ENSMUSG00000036138	Acaa1a	acetyl-Coenzyme A acyltransferase 1A [Source:MGI Symbol;Acc:MGI:2148491]	113868	48.7146	59.1133	55.9647	47.8867	0.361535	0.428127	0.215031	0.63635	0.0318796	0.960014	-0.166774	0.768849
ENSMUSG00000035285	Nat14	N-acetyltransferase 14 [Source:MGI Symbol;Acc:MGI:3039561]	269854	48.6766	49.9213	40.3522	53.1926	0.136825	0.809568	-0.208894	0.691331	0.182273	0.686882	-0.376073	0.527429
ENSMUSG00000028646	Rragc	Ras-related GTP binding C [Source:MGI Symbol;Acc:MGI:1858751]	54170	48.6559	51.5031	58.5128	36.734	0.175634	0.710594	0.274415	0.482185	-0.3048	0.515276	0.083727	0.896181
ENSMUSG00000029657	Hsph1	heat shock 105kDa/110kDa protein 1 [Source:MGI Symbol;Acc:MGI:105053]	15505	48.6261	26.2217	48.0236	28.9113	-0.696052	0.268375	0.00640169	0.992978	-0.624984	0.148236	0.668749	0.380229
ENSMUSG00000076439	Mog	myelin oligodendrocyte glycoprotein [Source:MGI Symbol;Acc:MGI:97435]	17441	48.6144	19.0733	17.25	34.3114	-1.08736	0.0317747	-1.20163	0.00025911	-0.367678	0.545091	-0.222379	0.815215
ENSMUSG00000020811	Wscd1	WSC domain containing 1 [Source:MGI Symbol;Acc:MGI:2448493]	216881	48.5937	48.389	47.2006	41.9809	0.087074	0.893122	0.00012061	0.999782	-0.125222	0.806524	-0.112402	0.884787
ENSMUSG00000063439	B9d2	B9 protein domain 2 [Source:MGI Symbol;Acc:MGI:2387643]	232987	48.5684	51.0359	52.6093	50.5862	0.166549	0.805127	0.136003	0.81996	0.113501	0.834385	-0.0527093	0.947446
ENSMUSG00000040374	Pex2	peroxisomal biogenesis factor 2 [Source:MGI Symbol;Acc:MGI:107486]	19302	48.5469	57.2803	55.2977	51.4736	0.324298	0.443195	0.208055	0.626401	0.12831	0.837168	-0.136108	0.805751
ENSMUSG00000003039	Fam32a	family with sequence similarity 32, member A [Source:MGI Symbol;Acc:MGI:1915172]	67922	48.5205	51.8694	44.4115	59.9228	0.193594	0.663457	-0.0831616	0.880728	0.350432	0.354395	-0.303788	0.516198
ENSMUSG00000014959	Gorasp2	golgi reassembly stacking protein 2 [Source:MGI Symbol;Acc:MGI:2135962]	70231	48.442	50.9247	50.8384	34.6837	0.160678	0.763271	0.0928581	0.871433	-0.381073	0.40426	-0.0910599	0.885268
ENSMUSG00000073684	Faap20	Fanconi anemia core complex associated protein 20 [Source:MGI Symbol;Acc:MGI:1914763]	67513	48.4399	71.6274	60.516	81.0232	0.61363	0.268375	0.330427	0.354509	0.734764	0.0686228	-0.315705	0.670047
ENSMUSG00000039914	Coq10a	coenzyme Q10A [Source:MGI Symbol;Acc:MGI:2684847]	210582	48.335	45.7801	43.9531	43.5763	0.0306389	0.960469	-0.0916588	0.870577	-0.0626918	0.915842	-0.150388	0.784029
ENSMUSG00000041736	Tspo	translocator protein [Source:MGI Symbol;Acc:MGI:88222]	12257	48.3222	122.458	48.6735	97.6234	1.24512	0.0292429	0.0455961	0.957573	0.982866	0.00275169	-1.21865	0.0501083
ENSMUSG00000026864	Hspa5	heat shock protein 5 [Source:MGI Symbol;Acc:MGI:95835]	14828	48.3171	52.2064	29.3163	29.2991	0.155808	0.878855	-0.58778	0.145841	-0.560313	0.306569	-0.73957	0.382646
ENSMUSG00000030946	Lhpp	phospholysine phosphohistidine inorganic pyrophosphate phosphatase [Source:MGI Symbol;Acc:MGI:1923679]	76429	48.2926	57.4469	57.6638	51.4846	0.33106	0.575586	0.267838	0.533024	0.151301	0.775699	-0.0867378	0.9206
ENSMUSG00000026810	Dpm2	dolichol-phosphate (beta-D) mannosyltransferase 2 [Source:MGI Symbol;Acc:MGI:1330238]	13481	48.2738	49.1323	41.72	50.3891	0.12978	0.847379	-0.149006	0.801444	0.126653	0.795253	-0.305208	0.666897
ENSMUSG00000018411	Mapt	microtubule-associated protein tau [Source:MGI Symbol;Acc:MGI:97180]	17762	48.2333	31.3981	54.4814	50.6662	-0.474516	0.320995	0.202844	0.600006	0.133964	0.800568	0.653664	0.15723
ENSMUSG00000021242	Npc2	NPC intracellular cholesterol transporter 2 [Source:MGI Symbol;Acc:MGI:1915213]	67963	48.2114	52.1742	40.7651	54.6177	0.202929	0.691582	-0.172347	0.781845	0.232005	0.521387	-0.401356	0.544094
ENSMUSG00000058546	Rpl23a	ribosomal protein L23A [Source:MGI Symbol;Acc:MGI:3040672]	268449	48.2054	72.6368	40.8727	54.4345	0.597699	0.424944	-0.178899	0.730055	0.23054	0.640189	-0.777878	0.329104
ENSMUSG00000041278	Ttc1	tetratricopeptide repeat domain 1 [Source:MGI Symbol;Acc:MGI:1914077]	66827	48.2034	59.287	42.1957	54.4704	0.380272	0.421863	-0.139423	0.81207	0.226395	0.579221	-0.546684	0.283195
ENSMUSG00000031078	Cttn	cortactin [Source:MGI Symbol;Acc:MGI:99695]	13043	48.1521	59.4935	46.4096	44.1844	0.389851	0.34916	-0.0236292	0.97683	-0.0538028	0.927303	-0.434776	0.377822
ENSMUSG00000028266	Lmo4	LIM domain only 4 [Source:MGI Symbol;Acc:MGI:109360]	16911	48.1105	76.4832	94.0287	109.466	0.725084	0.106291	0.905932	0.00102336	1.12317	0.00209476	0.190221	0.773164
ENSMUSG00000014856	Tmem208	transmembrane protein 208 [Source:MGI Symbol;Acc:MGI:1913570]	66320	48.0845	58.0497	37.4752	59.7836	0.358989	0.38818	-0.273296	0.626252	0.352812	0.34448	-0.665053	0.206031
ENSMUSG00000022201	Zfr	zinc finger RNA binding protein [Source:MGI Symbol;Acc:MGI:1341890]	22763	48.0627	31.9382	47.7927	38.0751	-0.458607	0.301446	0.0229588	0.97287	-0.25473	0.500476	0.454893	0.387119
ENSMUSG00000040591	1110051M20Rik	RIKEN cDNA 1110051M20 gene [Source:MGI Symbol;Acc:MGI:1915079]	228356	48.012	39.0573	54.6744	43.3819	-0.185048	0.663941	0.210047	0.569086	-0.075531	0.868238	0.374532	0.364745
ENSMUSG00000030058	Copg1	coatomer protein complex, subunit gamma 1 [Source:MGI Symbol;Acc:MGI:1858696]	54161	47.9494	29.0769	45.7356	25.2407	-0.553783	0.388561	-0.0378522	0.966883	-0.79526	0.0163057	0.491055	0.52776
ENSMUSG00000062352	Itgb1bp1	integrin beta 1 binding protein 1 [Source:MGI Symbol;Acc:MGI:1306802]	16413	47.9339	60.8986	45.7129	43.8171	0.427227	0.383757	-0.0229898	0.97683	-0.0474241	0.935708	-0.47627	0.370702
ENSMUSG00000062929	Cfl2	cofilin 2, muscle [Source:MGI Symbol;Acc:MGI:101763]	12632	47.8536	56.9353	45.4971	48.8544	0.3364	0.580113	-0.0296834	0.967539	0.0987277	0.831472	-0.388023	0.577068
ENSMUSG00000115263	AC154683.1			47.8021	50.1169	59.1449	68.8965	0.165675	0.851545	0.299314	0.61777	0.513561	0.349935	0.119007	0.905886
ENSMUSG00000022122	Ednrb	endothelin receptor type B [Source:MGI Symbol;Acc:MGI:102720]	13618	47.7797	68.2272	40.7825	43.6462	0.521268	0.447472	-0.157683	0.836918	-0.0638359	0.924441	-0.69777	0.361269
ENSMUSG00000005846	Rsl1d1	ribosomal L1 domain containing 1 [Source:MGI Symbol;Acc:MGI:1913659]	66409	47.7575	48.8441	49.0814	49.216	0.132966	0.789588	0.0660482	0.930165	0.105095	0.831202	-0.0856754	0.90926
ENSMUSG00000020333	Acsl6	acyl-CoA synthetase long-chain family member 6 [Source:MGI Symbol;Acc:MGI:894291]	216739	47.7141	49.9062	46.9257	30.9211	0.125864	0.896241	0.00982089	0.990233	-0.475626	0.37368	-0.141829	0.8958
ENSMUSG00000074781	Ube2n	ubiquitin-conjugating enzyme E2N [Source:MGI Symbol;Acc:MGI:1934835]	93765	47.6932	55.5894	48.805	56.5687	0.31111	0.521082	0.0662111	0.903289	0.298347	0.387969	-0.269512	0.639777
ENSMUSG00000035198	Tubg1	tubulin, gamma 1 [Source:MGI Symbol;Acc:MGI:101834]	103733	47.6928	53.4412	49.5642	36.1065	0.251346	0.591574	0.0768541	0.908921	-0.306453	0.531388	-0.196795	0.713464
ENSMUSG00000025173	Wdr45b	WD repeat domain 45B [Source:MGI Symbol;Acc:MGI:1914090]	66840	47.6365	50.1923	57.131	40.8256	0.171227	0.701422	0.283155	0.343128	-0.14056	0.765438	0.0910502	0.87169
ENSMUSG00000054364	Rhob	ras homolog family member B [Source:MGI Symbol;Acc:MGI:107949]	11852	47.6039	63.0757	58.8338	71.6185	0.485105	0.348728	0.320237	0.372007	0.615542	0.0953024	-0.190553	0.791189
ENSMUSG00000061479	Snrpa	small nuclear ribonucleoprotein polypeptide A [Source:MGI Symbol;Acc:MGI:1855690]	53607	47.5666	52.0043	52.6479	46.896	0.220067	0.64898	0.165451	0.731083	0.0465897	0.94049	-0.0745169	0.910675
ENSMUSG00000031227	Magee1	melanoma antigen, family E, 1 [Source:MGI Symbol;Acc:MGI:2148149]	107528	47.4923	21.6767	38.1322	21.9385	-0.811716	0.30733	-0.255713	0.645044	-0.926778	0.0267987	0.56416	0.57549
ENSMUSG00000027599	Armc1	armadillo repeat containing 1 [Source:MGI Symbol;Acc:MGI:1921502]	74252	47.4761	45.5171	51.7101	48.655	0.0411886	0.93736	0.148703	0.714966	0.0983887	0.83679	0.0858306	0.872484
ENSMUSG00000008859	Rala	v-ral simian leukemia viral oncogene A (ras related) [Source:MGI Symbol;Acc:MGI:1927243]	56044	47.4139	61.5262	54.146	68.1173	0.448192	0.446039	0.217047	0.5839	0.548548	0.148984	-0.26182	0.736211
ENSMUSG00000002416	Ndufb2	NADH dehydrogenase (ubiquinone) 1 beta subcomplex, 2 [Source:MGI Symbol;Acc:MGI:1915448]	68198	47.4068	58.0014	38.5184	54.7109	0.371883	0.508183	-0.237909	0.574673	0.26218	0.515367	-0.627852	0.285644
ENSMUSG00000029020	Mfn2	mitofusin 2 [Source:MGI Symbol;Acc:MGI:2442230]	170731	47.3896	39.4838	53.5731	35.3553	-0.153646	0.83886	0.188069	0.707769	-0.336119	0.380754	0.315142	0.688534
ENSMUSG00000046215	Rprml	reprimo-like [Source:MGI Symbol;Acc:MGI:2144486]	104582	47.3741	13.7155	32.0265	39.9059	-1.53076	0.000162004	-0.453379	0.307541	-0.138027	0.849178	1.04403	0.0116638
ENSMUSG00000091512	Lamtor3	late endosomal/lysosomal adaptor, MAPK and MTOR activator 3 [Source:MGI Symbol;Acc:MGI:1929467]	56692	47.3582	47.4933	47.3222	47.0571	0.100703	0.874792	0.0319876	0.965879	0.0492199	0.924441	-0.0920054	0.901332
ENSMUSG00000054920	Klhl5	kelch-like 5 [Source:MGI Symbol;Acc:MGI:1919028]	71778	47.345	56.6394	62.2826	55.2797	0.346196	0.400332	0.40434	0.199815	0.270062	0.576816	0.0452926	0.947951
ENSMUSG00000051675	Trim32	tripartite motif-containing 32 [Source:MGI Symbol;Acc:MGI:1917057]	69807	47.2631	23.7408	40.9136	28.0108	-0.777635	0.221249	-0.164498	0.770632	-0.644562	0.0594267	0.596911	0.45076
ENSMUSG00000022757	Tfg	Trk-fused gene [Source:MGI Symbol;Acc:MGI:1338041]	21787	47.2261	53.0155	53.9691	40.7921	0.254994	0.58805	0.206149	0.638387	-0.135675	0.835331	-0.0682159	0.907959
ENSMUSG00000030374	Strn4	striatin, calmodulin binding protein 4 [Source:MGI Symbol;Acc:MGI:2142346]	97387	47.2167	36.1478	47.5023	26.9151	-0.271039	0.516818	0.0366294	0.960406	-0.689257	0.0291696	0.280931	0.621461
ENSMUSG00000011837	Snapc2	small nuclear RNA activating complex, polypeptide 2 [Source:MGI Symbol;Acc:MGI:1914861]	102209	47.2034	69.5159	56.3174	53.1096	0.59304	0.336559	0.26363	0.511104	0.216594	0.660611	-0.36498	0.642221
ENSMUSG00000025439	Clns1a	chloride channel, nucleotide-sensitive, 1A [Source:MGI Symbol;Acc:MGI:109638]	12729	47.203	52.67	51.7765	44.0323	0.251283	0.591723	0.160523	0.723996	-0.0319009	0.954821	-0.11252	0.866967
ENSMUSG00000015749	Anp32e	acidic (leucine-rich) nuclear phosphoprotein 32 family, member E [Source:MGI Symbol;Acc:MGI:1913721]	66471	47.1945	63.9174	52.6998	87.584	0.523112	0.128791	0.186372	0.672256	0.904421	0.000594911	-0.357144	0.405043
ENSMUSG00000025466	Fuom	fucose mutarotase [Source:MGI Symbol;Acc:MGI:1916314]	69064	47.1657	59.3523	37.6354	70.1068	0.406099	0.479818	-0.258927	0.566492	0.588116	0.142352	-0.685091	0.241197
ENSMUSG00000040746	Rnf167	ring finger protein 167 [Source:MGI Symbol;Acc:MGI:1917760]	70510	47.1591	31.5094	33.701	30.3606	-0.446017	0.379112	-0.406936	0.208684	-0.514212	0.16237	0.0104781	0.988961
ENSMUSG00000018761	Mpdu1	mannose-P-dolichol utilization defect 1 [Source:MGI Symbol;Acc:MGI:1346040]	24070	47.1571	53.7917	48.7585	46.3986	0.279567	0.541404	0.079127	0.912173	0.0369445	0.947724	-0.221708	0.707296
ENSMUSG00000032518	Rpsa	ribosomal protein SA [Source:MGI Symbol;Acc:MGI:105381]	16785	47.1506	56.0638	40.3471	62.7066	0.33293	0.62	-0.161706	0.764707	0.440118	0.349935	-0.513508	0.469305
ENSMUSG00000064370	mt-Cytb	mitochondrially encoded cytochrome b [Source:MGI Symbol;Acc:MGI:102501]	17711	47.1484	9.48995	11.5813	18.1503	-1.68162	0.0080301	-0.859939	0.127613	-0.504896	0.513377	0.14588	0.899466
ENSMUSG00000004394	Tmed4	transmembrane p24 trafficking protein 4 [Source:MGI Symbol;Acc:MGI:1915070]	103694	47.126	46.5575	26.7875	37.0319	0.0728353	0.926087	-0.683573	0.0337798	-0.268978	0.515276	-0.783269	0.209375
ENSMUSG00000053929	Cyhr1	cysteine and histidine rich 1 [Source:MGI Symbol;Acc:MGI:1859320]	54151	47.1244	49.4486	47.2666	48.2482	0.169833	0.71412	0.0406154	0.949291	0.0998146	0.834421	-0.154263	0.780443
ENSMUSG00000016194	Hsd11b1	hydroxysteroid 11-beta dehydrogenase 1 [Source:MGI Symbol;Acc:MGI:103562]	15483	47.1189	39.6655	27.8691	31.006	-0.135327	0.887936	-0.625105	0.0843435	-0.471204	0.288349	-0.47904	0.613183
ENSMUSG00000052369	Tmem106c	transmembrane protein 106C [Source:MGI Symbol;Acc:MGI:1196384]	380967	47.0381	66.4782	49.7967	56.3695	0.578603	0.0882682	0.111455	0.819127	0.310232	0.410962	-0.492952	0.176894
ENSMUSG00000028757	Ddost	dolichyl-di-phosphooligosaccharide-protein glycotransferase [Source:MGI Symbol;Acc:MGI:1194508]	13200	46.9721	44.5004	38.1114	37.7043	0.0132146	0.989113	-0.241716	0.597921	-0.240105	0.540097	-0.267697	0.775149
ENSMUSG00000057614	Gnai1	guanine nucleotide binding protein (G protein), alpha inhibiting 1 [Source:MGI Symbol;Acc:MGI:95771]	14677	46.9714	25.9867	35.2676	32.8968	-0.699309	0.107304	-0.3519	0.294158	-0.401624	0.448878	0.319212	0.631861
ENSMUSG00000023832	Acat2	acetyl-Coenzyme A acetyltransferase 2 [Source:MGI Symbol;Acc:MGI:87871]	110460	46.9679	46.7092	59.7466	40.3542	0.0897235	0.874792	0.352211	0.289804	-0.136804	0.791364	0.249988	0.581805
ENSMUSG00000020775	Mrpl38	mitochondrial ribosomal protein L38 [Source:MGI Symbol;Acc:MGI:1926269]	60441	46.9525	55.477	45.2228	40.7517	0.326419	0.496896	-0.0209674	0.977136	-0.122726	0.826319	-0.37422	0.441831
ENSMUSG00000024570	Rbfa	ribosome binding factor A [Source:MGI Symbol;Acc:MGI:1915981]	68731	46.9282	52.455	49.9366	44.6733	0.251234	0.649376	0.110969	0.844905	-0.00289847	0.99622	-0.162918	0.813596
ENSMUSG00000030707	Coro1a	coronin, actin binding protein 1A [Source:MGI Symbol;Acc:MGI:1345961]	12721	46.8645	17.7766	42.6043	32.3356	-1.13993	0.0286421	-0.0943691	0.88382	-0.424299	0.387163	1.01237	0.101115
ENSMUSG00000022679	Mpv17l	Mpv17 transgene, kidney disease mutant-like [Source:MGI Symbol;Acc:MGI:2135951]	93734	46.8552	48.414	52.009	47.046	0.141952	0.80343	0.179194	0.647151	0.0756293	0.873662	0.0128408	0.986349
ENSMUSG00000079557	2002-03-01	membrane-associated ring finger (C3HC4) 2 [Source:MGI Symbol;Acc:MGI:1925915]	224703	46.8546	33.0793	36.8358	40.5891	-0.373604	0.370901	-0.28684	0.408341	-0.11907	0.823688	0.0565416	0.920743
ENSMUSG00000097326	A330048O09Rik	RIKEN cDNA A330048O09 gene [Source:MGI Symbol;Acc:MGI:2443792]		46.7996	52.4741	57.6034	67.1925	0.248863	0.666107	0.292367	0.626073	0.543972	0.140529	0.0446811	0.965047
ENSMUSG00000024683	Mrpl16	mitochondrial ribosomal protein L16 [Source:MGI Symbol;Acc:MGI:2137219]	94063	46.7976	52.2575	48.6248	51.6093	0.251853	0.637001	0.082899	0.884297	0.194835	0.640116	-0.192658	0.772416
ENSMUSG00000028719	Cmpk1	cytidine monophosphate (UMP-CMP) kinase 1 [Source:MGI Symbol;Acc:MGI:1913838]	66588	46.7869	45.8976	44.6377	46.2394	0.0778151	0.895625	-0.023148	0.97683	0.0470742	0.925838	-0.125938	0.860569
ENSMUSG00000004788	Eif2b2	eukaryotic translation initiation factor 2B, subunit 2 beta [Source:MGI Symbol;Acc:MGI:2145118]	217715	46.7643	63.0348	46.0364	41.4696	0.493854	0.327505	0.00557571	0.993577	-0.0969644	0.882579	-0.520872	0.278772
ENSMUSG00000034190	Chmp7	charged multivesicular body protein 7 [Source:MGI Symbol;Acc:MGI:1913922]	105513	46.7205	45.9678	49.4478	37.2266	0.0783365	0.874613	0.109882	0.807029	-0.237795	0.628443	0.00858985	0.987799
ENSMUSG00000034974	Dapk3	death-associated protein kinase 3 [Source:MGI Symbol;Acc:MGI:1203520]	13144	46.7195	45.0242	47.5161	39.8704	0.0479393	0.933404	0.0493593	0.947262	-0.155299	0.734281	-0.0205022	0.975875
ENSMUSG00000110332	Gm19935	predicted gene, 19935 [Source:MGI Symbol;Acc:MGI:5012120]		46.7178	64.7072	28.0762	67.2574	0.520477	0.414497	-0.623797	0.0397195	0.550915	0.161951	-1.15795	0.025168
ENSMUSG00000022763	Aifm3	apoptosis-inducing factor, mitochondrion-associated 3 [Source:MGI Symbol;Acc:MGI:1919418]	72168	46.7054	51.2501	47.2622	42.1745	0.217642	0.687868	0.0493386	0.941485	-0.0712718	0.903978	-0.192774	0.768849
ENSMUSG00000032216	Nedd4	neural precursor cell expressed, developmentally down-regulated 4 [Source:MGI Symbol;Acc:MGI:97297]	17999	46.6716	39.6924	54.5076	46.4741	-0.117812	0.883635	0.241568	0.553956	0.0567059	0.924486	0.327452	0.675391
ENSMUSG00000037805	Rpl10a	ribosomal protein L10A [Source:MGI Symbol;Acc:MGI:1343877]	19896	46.644	79.6825	46.9797	51.2102	0.776145	0.162268	0.0432003	0.95807	0.187432	0.71567	-0.754302	0.237109
ENSMUSG00000020869	Lrrc59	leucine rich repeat containing 59 [Source:MGI Symbol;Acc:MGI:2138133]	98238	46.6032	51.3578	46.3319	36.7667	0.228341	0.640497	0.0203667	0.977446	-0.247	0.669356	-0.234894	0.619033
ENSMUSG00000024875	Yif1a	Yip1 interacting factor homolog A (S. cerevisiae) [Source:MGI Symbol;Acc:MGI:1915340]	68090	46.6031	58.9742	43.8434	41.081	0.417072	0.361688	-0.041343	0.965879	-0.105776	0.863721	-0.480673	0.395698
ENSMUSG00000022602	Arc	activity regulated cytoskeletal-associated protein [Source:MGI Symbol;Acc:MGI:88067]	11838	46.6029	9.80233	49.8873	23.5194	-1.79405	0.00113711	0.0622436	0.965716	-0.723478	0.23428	1.70262	0.0136977
ENSMUSG00000032215	Rsl24d1	ribosomal L24 domain containing 1 [Source:MGI Symbol;Acc:MGI:2681840]	225215	46.5838	55.9559	47.5563	62.9415	0.348723	0.502491	0.0649401	0.932083	0.468571	0.211989	-0.303219	0.656779
ENSMUSG00000028927	Padi2	peptidyl arginine deiminase, type II [Source:MGI Symbol;Acc:MGI:1338892]	18600	46.5306	58.782	61.6459	37.4802	0.391481	0.510122	0.400628	0.217285	-0.222889	0.616272	-0.020413	0.982846
ENSMUSG00000028563	Tm2d1	TM2 domain containing 1 [Source:MGI Symbol;Acc:MGI:2137022]	94043	46.505	48.1553	39.2847	38.8088	0.153693	0.771712	-0.169709	0.794994	-0.173865	0.713956	-0.356643	0.563857
ENSMUSG00000054728	Phactr1	phosphatase and actin regulator 1 [Source:MGI Symbol;Acc:MGI:2659021]	218194	46.5045	30.2942	86.4457	47.9951	-0.482283	0.264508	0.838465	0.00176416	0.10843	0.818306	1.31281	0.000628558
ENSMUSG00000042834	Nrep	neuronal regeneration related protein [Source:MGI Symbol;Acc:MGI:99444]	27528	46.4401	35.7923	29.8099	51.2805	-0.248332	0.624079	-0.544506	0.0901532	0.19132	0.682017	-0.338869	0.571783
ENSMUSG00000028773	Fabp3	fatty acid binding protein 3, muscle and heart [Source:MGI Symbol;Acc:MGI:95476]	14077	46.4076	25.643	20.4168	38.9722	-0.663674	0.254037	-1.01374	0.00021654	-0.157429	0.836175	-0.379536	0.623128
ENSMUSG00000020476	Dbnl	drebrin-like [Source:MGI Symbol;Acc:MGI:700006]	13169	46.4015	53.3077	48.391	37.4182	0.287559	0.540327	0.0834618	0.888622	-0.225987	0.663032	-0.22873	0.650047
ENSMUSG00000003033	Ap1m1	adaptor-related protein complex AP-1, mu subunit 1 [Source:MGI Symbol;Acc:MGI:102776]	11767	46.3958	42.6434	51.3579	36.5548	-0.021419	0.973325	0.162242	0.750642	-0.256603	0.534041	0.163642	0.799615
ENSMUSG00000035227	Spcs2	signal peptidase complex subunit 2 homolog (S. cerevisiae) [Source:MGI Symbol;Acc:MGI:1913874]	66624	46.3694	47.6662	37.1197	40.3126	0.130936	0.827006	-0.241819	0.678998	-0.130167	0.782795	-0.408805	0.536427
ENSMUSG00000022571	Pycrl	pyrroline-5-carboxylate reductase-like [Source:MGI Symbol;Acc:MGI:1913444]	66194	46.363	60.8525	47.1808	41.7789	0.465045	0.336918	0.0529144	0.941047	-0.0705754	0.917037	-0.439268	0.393767
ENSMUSG00000011096	Akt1s1	AKT1 substrate 1 (proline-rich) [Source:MGI Symbol;Acc:MGI:1914855]	67605	46.3442	62.0436	49.7304	50.0566	0.489879	0.373419	0.133202	0.787935	0.173087	0.697791	-0.382716	0.575122
ENSMUSG00000020530	Ggnbp2	gametogenetin binding protein 2 [Source:MGI Symbol;Acc:MGI:2387356]	217039	46.3144	39.2556	42.6889	47.6727	-0.129774	0.789009	-0.0761459	0.88409	0.101441	0.821272	0.0270522	0.966694
ENSMUSG00000048429	Timm29	translocase of inner mitochondrial membrane 29 [Source:MGI Symbol;Acc:MGI:1917023]	69773	46.2982	45.18	52.6932	42.9453	0.0605027	0.923661	0.210151	0.607342	-0.0375244	0.949728	0.127362	0.853612
ENSMUSG00000029819	Npy	neuropeptide Y [Source:MGI Symbol;Acc:MGI:97374]	109648	46.2692	18.3212	39.9406	58.8383	-1.10369	0.0159158	-0.136026	0.878239	0.291473	0.704767	0.897801	0.149138
ENSMUSG00000032288	Imp3	IMP3, U3 small nucleolar ribonucleoprotein [Source:MGI Symbol;Acc:MGI:1916119]	102462	46.2569	53.6128	46.6086	57.2094	0.299014	0.628256	0.0485152	0.950984	0.352776	0.377719	-0.272216	0.728531
ENSMUSG00000027170	Eif3m	eukaryotic translation initiation factor 3, subunit M [Source:MGI Symbol;Acc:MGI:1351744]	98221	46.2552	48.2996	41.8466	41.6874	0.161438	0.777262	-0.0990062	0.863515	-0.0820206	0.885022	-0.284122	0.652608
ENSMUSG00000113029	Gm40578	predicted gene, 40578 [Source:MGI Symbol;Acc:MGI:5623463]		46.2043	46.9186	57.9234	64.7597	0.121261	0.851471	0.329338	0.434627	0.493901	0.315488	0.19297	0.79016
ENSMUSG00000025939	Ube2w	ubiquitin-conjugating enzyme E2W (putative) [Source:MGI Symbol;Acc:MGI:1914049]	66799	46.1831	41.9914	41.2197	39.3882	-0.0237237	0.974361	-0.114605	0.826103	-0.147391	0.731826	-0.115431	0.877654
ENSMUSG00000021276	Cinp	cyclin-dependent kinase 2 interacting protein [Source:MGI Symbol;Acc:MGI:1914486]	67236	46.1536	49.5463	44.8745	40.1001	0.198206	0.771095	0.00065195	0.999557	-0.120739	0.806788	-0.2217	0.778935
ENSMUSG00000016256	Ctsz	cathepsin Z [Source:MGI Symbol;Acc:MGI:1891190]	64138	46.1307	67.8523	47.7949	57.024	0.575278	0.350424	0.0796363	0.927026	0.315608	0.519095	-0.508222	0.526626
ENSMUSG00000002043	Trappc6a	trafficking protein particle complex 6A [Source:MGI Symbol;Acc:MGI:1914341]	67091	46.0895	71.0285	41.9097	80.4011	0.670991	0.172914	-0.086907	0.907682	0.796658	0.0274224	-0.798138	0.0710033
ENSMUSG00000025134	Alyref	Aly/REF export factor [Source:MGI Symbol;Acc:MGI:1341044]	21681	46.0783	55.8454	46.8529	58.1583	0.358938	0.507577	0.0572941	0.937254	0.376496	0.297802	-0.324433	0.623345
ENSMUSG00000070858	Gm1673	predicted gene 1673 [Source:MGI Symbol;Acc:MGI:2686519]	381633	46.0704	61.4269	29.3836	63.944	0.467566	0.49491	-0.557705	0.0636089	0.481118	0.304147	-1.02654	0.0810178
ENSMUSG00000020780	Srp68	signal recognition particle 68 [Source:MGI Symbol;Acc:MGI:1917447]	217337	46.0489	48.9179	47.01	35.8631	0.180334	0.715671	0.0550222	0.936586	-0.264606	0.59095	-0.148443	0.787061
ENSMUSG00000024911	Fibp	fibroblast growth factor (acidic) intracellular binding protein [Source:MGI Symbol;Acc:MGI:1926233]	58249	46.0401	49.896	45.4807	42.9968	0.212192	0.663941	0.0228314	0.97683	-0.0199244	0.972664	-0.214513	0.708216
ENSMUSG00000022760	Thap7	THAP domain containing 7 [Source:MGI Symbol;Acc:MGI:1916259]	69009	46.0281	53.5896	42.86	48.0213	0.305091	0.603525	-0.0619854	0.925502	0.126797	0.817456	-0.39061	0.540831
ENSMUSG00000030061	Uba3	ubiquitin-like modifier activating enzyme 3 [Source:MGI Symbol;Acc:MGI:1341217]	22200	46.01	47.2141	50.8012	34.3554	0.131533	0.81113	0.165739	0.694168	-0.314441	0.552284	0.012147	0.9856
ENSMUSG00000029467	Atp2a2	ATPase, Ca++ transporting, cardiac muscle, slow twitch 2 [Source:MGI Symbol;Acc:MGI:88110]	11938	46.008	26.564	40.5382	30.602	-0.579445	0.453751	-0.134862	0.829785	-0.480739	0.267889	0.428383	0.666897
ENSMUSG00000015804	Med28	mediator complex subunit 28 [Source:MGI Symbol;Acc:MGI:1914249]	66999	45.9684	54.4214	35.8351	47.6369	0.328102	0.590024	-0.296755	0.412809	0.118365	0.816326	-0.646752	0.250041
ENSMUSG00000028410	Dnaja1	DnaJ heat shock protein family (Hsp40) member A1 [Source:MGI Symbol;Acc:MGI:1270129]	15502	45.9578	39.6508	39.3268	49.9731	-0.107892	0.833909	-0.179834	0.684659	0.164306	0.718191	-0.101328	0.866967
ENSMUSG00000068290	Ddrgk1	DDRGK domain containing 1 [Source:MGI Symbol;Acc:MGI:1924256]	77006	45.9346	45.4746	32.0578	48.1894	0.0834445	0.903919	-0.425273	0.27281	0.127258	0.783485	-0.540818	0.383625
ENSMUSG00000042182	Bend6	BEN domain containing 6 [Source:MGI Symbol;Acc:MGI:2444572]	320705	45.9239	23.455	18.1456	22.9287	-0.785516	0.113229	-1.18568	3.2642e-07	-0.775339	0.141301	-0.41659	0.575354
ENSMUSG00000056698	Elmod3	ELMO/CED-12 domain containing 3 [Source:MGI Symbol;Acc:MGI:2445168]	232089	45.884	51.4676	55.4978	44.7256	0.251366	0.585795	0.285049	0.460847	0.0302001	0.961329	0.0174526	0.978136
ENSMUSG00000035863	Palm	paralemmin [Source:MGI Symbol;Acc:MGI:1261814]	18483	45.8692	45.0019	56.6018	34.3697	0.0746254	0.897467	0.323168	0.256246	-0.319234	0.418991	0.225051	0.683391
ENSMUSG00000052397	Ezr	ezrin [Source:MGI Symbol;Acc:MGI:98931]	22350	45.7704	63.129	50.0503	57.2656	0.535342	0.203375	0.152626	0.849894	0.367291	0.309241	-0.366054	0.651708
ENSMUSG00000029715	Pop7	processing of precursor 7, ribonuclease P family, (S. cerevisiae) [Source:MGI Symbol;Acc:MGI:1921347]	74097	45.749	56.5318	42.8989	61.8437	0.380483	0.532283	-0.0489397	0.946948	0.466409	0.25339	-0.450472	0.511763
ENSMUSG00000021259	Cyp46a1	cytochrome P450, family 46, subfamily a, polypeptide 1 [Source:MGI Symbol;Acc:MGI:1341877]	13116	45.7445	19.7148	45.0262	21.3523	-0.91633	0.18485	0.00444761	0.996109	-0.938378	0.010547	0.855467	0.332288
ENSMUSG00000031068	Glrx3	glutaredoxin 3 [Source:MGI Symbol;Acc:MGI:1353653]	30926	45.7441	58.276	41.7701	46.4063	0.432977	0.282834	-0.0891471	0.880544	0.0768628	0.879754	-0.546741	0.214087
ENSMUSG00000027835	Pdcd10	programmed cell death 10 [Source:MGI Symbol;Acc:MGI:1928396]	56426	45.7246	46.8942	52.3879	48.0943	0.13035	0.842357	0.210819	0.667852	0.126917	0.801889	0.0612848	0.939021
ENSMUSG00000000594	Gm2a	GM2 ganglioside activator protein [Source:MGI Symbol;Acc:MGI:95762]	14667	45.6742	50.8969	43.4567	41.0546	0.214663	0.789939	-0.0285411	0.973738	-0.0834346	0.875605	-0.265532	0.780443
ENSMUSG00000022040	Ephx2	epoxide hydrolase 2, cytoplasmic [Source:MGI Symbol;Acc:MGI:99500]	13850	45.6547	48.0311	76.4935	49.5234	0.150008	0.842638	0.716668	0.00602993	0.166182	0.779624	0.530789	0.424373
ENSMUSG00000000168	Dlat	dihydrolipoamide S-acetyltransferase (E2 component of pyruvate dehydrogenase complex) [Source:MGI Symbol;Acc:MGI:2385311]	235339	45.6188	42.7447	43.5133	30.4991	0.00236662	0.997625	-0.033485	0.966337	-0.464104	0.294629	-0.0595028	0.944441
ENSMUSG00000031590	Frg1	FSHD region gene 1 [Source:MGI Symbol;Acc:MGI:893597]	14300	45.5908	64.2266	53.378	74.1972	0.552134	0.317502	0.240302	0.612383	0.710452	0.0324895	-0.335233	0.647055
ENSMUSG00000030738	Eif3c	eukaryotic translation initiation factor 3, subunit C [Source:MGI Symbol;Acc:MGI:1926966]	56347	45.5319	37.0273	44.3176	49.7309	-0.184457	0.734896	-0.00623706	0.991704	0.178801	0.688415	0.152871	0.828327
ENSMUSG00000042747	Krtcap2	keratinocyte associated protein 2 [Source:MGI Symbol;Acc:MGI:1913309]	66059	45.4952	54.4515	39.9243	48.4435	0.341263	0.575106	-0.129895	0.838154	0.149547	0.758253	-0.490705	0.478484
ENSMUSG00000044221	Grsf1	G-rich RNA sequence binding factor 1 [Source:MGI Symbol;Acc:MGI:106479]	231413	45.4937	44.3078	42.4716	50.1725	0.0627944	0.920573	-0.0540008	0.932719	0.18903	0.679077	-0.142973	0.823768
ENSMUSG00000026526	Fh1	fumarate hydratase 1 [Source:MGI Symbol;Acc:MGI:95530]	14194	45.4679	38.8366	45.0402	35.2475	-0.11783	0.813584	0.016518	0.982119	-0.269229	0.605557	0.110194	0.86544
ENSMUSG00000035953	Tmem55b	transmembrane protein 55b [Source:MGI Symbol;Acc:MGI:2448501]	219024	45.4469	44.3201	50.2884	34.3862	0.0685274	0.899338	0.174531	0.655287	-0.310434	0.458322	0.0835002	0.888152
ENSMUSG00000052981	Ube2ql1	ubiquitin-conjugating enzyme E2Q family-like 1 [Source:MGI Symbol;Acc:MGI:1924230]	76980	45.4364	20.7858	41.54	32.2388	-0.924605	0.0631139	-0.0891448	0.880728	-0.391949	0.365825	0.80828	0.177887
ENSMUSG00000061981	Flot2	flotillin 2 [Source:MGI Symbol;Acc:MGI:103309]	14252	45.4232	44.8905	52.93	33.7096	0.0857225	0.868052	0.244047	0.472439	-0.339338	0.402948	0.136746	0.804527
ENSMUSG00000003438	Timm50	translocase of inner mitochondrial membrane 50 [Source:MGI Symbol;Acc:MGI:1913775]	66525	45.3713	55.754	44.9458	42.6925	0.383087	0.393613	0.022043	0.97683	-0.0233032	0.969075	-0.387791	0.411577
ENSMUSG00000079641	Rpl39	ribosomal protein L39 [Source:MGI Symbol;Acc:MGI:1914498]	67248	45.3416	86.7686	42.6617	78.3781	0.887743	0.180159	-0.030547	0.97683	0.757703	0.0848873	-0.919183	0.240205
ENSMUSG00000045136	Tubb2b	tubulin, beta 2B class IIB [Source:MGI Symbol;Acc:MGI:1920960]	73710	45.3134	93.3129	70.0851	43.8407	1.00128	0.0858731	0.570934	0.184459	0.0272565	0.969084	-0.45256	0.571866
ENSMUSG00000030652	Coq7	demethyl-Q 7 [Source:MGI Symbol;Acc:MGI:107207]	12850	45.3127	55.8733	38.0877	49.7785	0.384849	0.441838	-0.192168	0.715977	0.187085	0.675722	-0.610712	0.190833
ENSMUSG00000029359	Tesc	tescalcin [Source:MGI Symbol;Acc:MGI:1930803]	57816	45.2976	28.6875	40.2391	27.7774	-0.505048	0.30505	-0.112294	0.90272	-0.567353	0.202586	0.343346	0.658098
ENSMUSG00000071644	Eef1g	eukaryotic translation elongation factor 1 gamma [Source:MGI Symbol;Acc:MGI:1914410]	67160	45.2906	57.3877	42.6449	52.0343	0.425263	0.403538	-0.0421382	0.949291	0.257111	0.491483	-0.492372	0.367785
ENSMUSG00000030302	Atp2b2	ATPase, Ca++ transporting, plasma membrane 2 [Source:MGI Symbol;Acc:MGI:105368]	11941	45.2636	17.5038	52.8632	27.0521	-1.01748	0.15017	0.207424	0.778887	-0.589355	0.252212	1.1512	0.153755
ENSMUSG00000041199	Rpusd1	RNA pseudouridylate synthase domain containing 1 [Source:MGI Symbol;Acc:MGI:1919186]	106707	45.227	25.5678	46.0941	29.442	-0.68287	0.0547566	0.0542745	0.940572	-0.514916	0.147102	0.717286	0.0446693
ENSMUSG00000021266	Wars	tryptophanyl-tRNA synthetase [Source:MGI Symbol;Acc:MGI:104630]	22375	45.2188	36.6881	49.2343	32.8246	-0.19008	0.737262	0.135135	0.82403	-0.367354	0.37441	0.313978	0.500736
ENSMUSG00000033585	Ndn	necdin [Source:MGI Symbol;Acc:MGI:97290]	17984	45.2002	32.2463	48.9611	36.3966	-0.360812	0.496743	0.12887	0.853683	-0.236106	0.626923	0.470916	0.412545
ENSMUSG00000027984	Hadh	hydroxyacyl-Coenzyme A dehydrogenase [Source:MGI Symbol;Acc:MGI:96009]	15107	45.1863	64.8298	64.1487	67.1036	0.592723	0.113305	0.504559	0.0644804	0.592885	0.0956491	-0.101909	0.877452
ENSMUSG00000023723	Mrps23	mitochondrial ribosomal protein S23 [Source:MGI Symbol;Acc:MGI:1928138]	64656	45.1415	50.3565	39.3123	47.034	0.25145	0.60001	-0.148169	0.782868	0.118841	0.800493	-0.425865	0.41181
ENSMUSG00000034902	Pip5k1c	phosphatidylinositol-4-phosphate 5-kinase, type 1 gamma [Source:MGI Symbol;Acc:MGI:1298224]	18717	45.1334	21.7835	44.8524	22.9756	-0.86393	0.0693326	0.027213	0.971634	-0.828121	0.0134363	0.86664	0.0952918
ENSMUSG00000024617	Camk2a	calcium/calmodulin-dependent protein kinase II alpha [Source:MGI Symbol;Acc:MGI:88256]	12322	45.1332	14.6386	39.2366	24.5181	-1.16563	0.108445	-0.146396	0.836594	-0.688665	0.167392	1.02078	0.233748
ENSMUSG00000090129	Olfr287	olfactory receptor 287 [Source:MGI Symbol;Acc:MGI:3030121]	634104	45.0894	43.8726	43.9874	39.2928	0.0477379	0.954182	-0.00079387	0.99928	-0.10285	0.876683	-0.0719608	0.939055
ENSMUSG00000022389	Tef	thyrotroph embryonic factor [Source:MGI Symbol;Acc:MGI:98663]	21685	45.0319	43.3855	58.9917	31.4866	0.0406722	0.960072	0.389202	0.27761	-0.411733	0.299038	0.328904	0.608692
ENSMUSG00000047044	D030056L22Rik	RIKEN cDNA D030056L22 gene [Source:MGI Symbol;Acc:MGI:3583960]	225995	45.0248	43.0892	49.9892	46.7108	0.0364219	0.961302	0.16922	0.761272	0.11002	0.843842	0.113066	0.884787
ENSMUSG00000043384	Gprasp1	G protein-coupled receptor associated sorting protein 1 [Source:MGI Symbol;Acc:MGI:1917418]	67298	45.012	18.4392	27.5834	20.158	-0.923805	0.236711	-0.603578	0.0755794	-0.876688	0.104578	0.384851	0.733731
ENSMUSG00000002984	Tomm40	translocase of outer mitochondrial membrane 40 [Source:MGI Symbol;Acc:MGI:1858259]	53333	45.0047	48.0016	37.0939	41.1903	0.188504	0.693293	-0.228964	0.562685	-0.057651	0.915136	-0.450534	0.263494
ENSMUSG00000018858	Mrpl58	mitochondrial ribosomal protein L58 [Source:MGI Symbol;Acc:MGI:1915822]	68572	44.9918	61.2144	35.8187	54.3625	0.514659	0.314772	-0.267472	0.514399	0.317145	0.392032	-0.804884	0.104243
ENSMUSG00000020611	Gna13	guanine nucleotide binding protein, alpha 13 [Source:MGI Symbol;Acc:MGI:95768]	14674	44.9804	59.4231	74.5201	60.9946	0.481745	0.244977	0.700255	0.0100059	0.471106	0.22849	0.221777	0.688534
[truncated: 52,338 more rows]
