# Supplementary material for: Astrocyte-oligodendrocyte interaction regulates central nervous system regeneration
Source: Nat Commun. 2023 Jun 8;14:3372. doi: 10.1038/s41467-023-39046-8 (PMC10250470; doi:10.1038/s41467-023-39046-8)
Supplement: Supplementary file 6 — Source Data [file 41467_2023_39046_MOESM6_ESM.xlsx]

## Sheet: 1c
GFAP+cells/mm2
no lesion	Sham-3DPI	Sham-7DPI	Sham-10DPI	Sham-14DPI	Sham-21DPI	3 DPI	7 DPI	10 DPI	14 DPI	21 DPI
367.012	374.208	438.975	410.19	597.294	442.573	489.349	734.024	748.417	669.257	485.751
507.34	291.451	460.564	604.49	356.218	744.819	388.601	669.257	863.558	917.53	550.518
464.162	561.313	460.564	582.902	442.573	474.957	633.276	683.65	766.408	723.23	496.546
	467.761	431.779		647.668
	510.938			431.779
	474.957			626.079

## Sheet: 1d
GFAP+Sox9+/Sox9+ cells/mm2
no lesion	Sham-3DPI	Sham-7DPI	Sham-10DPI	Sham-14DPI	Sham-21DPI	3DPI	7DPI	10DPI	14DPI	21DPI
0.46	0.3615	0.8067	0.707	0.8282	0.4018	1.0238	1.0211	1.0657	0.6113	0.5142
0.73	0.68	0.742	0.69	0.507	0.6383	0.7604	1.0868	1.119	0.6937	0.6364
0.527	0.56	0.5999	0.58	0.3423	0.5162	0.972	0.568	0.79	1.021	0.4132
	0.5448	0.4482		0.504					0.6997
	0.5811	0.4655		0.72
	0.7076			0.769

## Sheet: 2b
Log2 FC 3DPI vs CT
Hmox1	Blvrb	Nqo1	Gsta4	Txnrd1	Nfe2l2	Ephx1	Srxn1	Gstm1
0.832784	0.0532884	0.587247	0.128216	0.244078	0.390375	1.25413	-0.017312	0.105384
1.58317	0.612256	1.02576	0.59144	0.800645	0.561706	0.667421	0.13483	0.507345
1.90991	1.14607	-0.056058	0.764578	0.61383	0.366199	-0.623178	0.998699	0.395022
FPKM
	No lesion1	No lesion2	No lesion3	3DPI 1	3DPI 2	3DPI 3
Gstm1	2981.42	2671.59	3615.83	3154.65	4157.73	3635.81
Gsta4	157.58	145.023	161.323	160.168	220.254	234.747
Srxn1	49.3799	52.6122	53.1964	48.361	53.6041	92.2159
Nqo1	34.3069	29.4232	29.1019	44.041	59.5342	26.5866
Ephx1	18.5519	18.4016	18.0541	41.3904	27.4906	10.6227
Blvrb	24.4151	25.2266	23.7433	24.0078	35.2794	48.2808
Hmox1	13.3574	9.60738	12.7007	20.1181	33.7581	40.0215
Nfe2l2	30.9413	22.6287	27.2999	33.5474	37.6823	31.1058
Txnrd1	27.3442	25.5466	18.5886	26.6648	39.1187	32.4866

## Sheet: 2c
Log2 FC 7 DPI vs 3 DPI
Hmox1	Nqo1	Gsta4	Ephx1	Srxn1	Blvrb	Gstm1	Txnrd1	Nfe2l2
-1.23823	-1.25523	-1.38033	-0.851466	-0.580811	-0.963663	-0.578882	-0.06947	-0.017814
-1.02696	-0.412636	-0.443243	-1.03641	-0.711066	-0.546708	-0.066903	-0.094225	-0.051757
-1.17177	-0.768226	-0.48401	-0.517191	-0.834574	-0.29812	-0.010104	-0.242884	0.248649
FPKM
	3DPI 1	3DPI 2	3DPI 3	7 DPI 1	7 DPI 2	7 DPI 3
Gstm1	3154.65	4157.73	3635.81	2670.17	3732.02	3726.36
Gsta4	160.168	220.254	234.747	86.3343	162.016	151.191
Srxn1	48.361	53.6041	92.2159	47.6844	42.7021	37.6281
Nqo1	44.041	59.5342	26.5866	19.7178	34.6568	26.0008
Ephx1	41.3904	27.4906	10.6227	15.8616	13.676	18.8148
Blvrb	24.0078	35.2794	48.2808	20.2298	26.4723	30.1902
Hmox1	20.1181	33.7581	40.0215	14.5803	16.5443	14.3647
Nfe2l2	33.5474	37.6823	31.1058	36.7607	35.1925	41.6029
Txnrd1	26.6648	39.1187	32.4866	34.1152	32.8685	28.4624

## Sheet: 2e
NRF2 nucl+ GFAP+ cells/mm2
	No lesion			Sham			LPC
No lesion	10.7945	0	0	x	x	x	x	x	x	x	x
3 DPI	x	x	x	50.374	21.5889	43.1779	201.497	399.396	453.348	329.231	263.385
7 DPI	x	x	x	0	0	0	28.785	64.767	259.067	43.1779
10 DPI	x	x	x	0	0	0	53.9723	32.383	107.944

## Sheet: 2g
HMOX1+GFAP+ cells/mm2
	No lesion			Sham			LPC
No lesion	151.976	75.9878	151.976	x	x	x	x	x	x
3 DPI	x	x	x	227.965	75.9878	50.6586	117.305	278.622	455.971
7 DPI	x	x	x	75.9878	0	0	117.305	113.982	126.646
10 DPI	x	x	x	75.9878	101.317	75.9878	126.646	126.646	151.976

## Sheet: 2i
Log2FC 7 DPI vs CT
Hmgcs2	Mvd	Idfi1	Hmgcs1	Fdft1	Mvk	Acat2	Fdps	Sc5d
1.12525	0.668472	0.099315	0.252964	-0.022143	0.250092	0.253352	-0.052514	-0.085723
1.35636	0.781031	0.578878	0.574634	0.521787	0.380245	0.423557	0.310632	-0.262188
1.50298	1.00185	1.15986	0.839733	0.745602	0.560246	0.410598	0.670581	0.952303
FPKM
	No lesion1	No lesion2	No lesion 3	7DPI 1	7DPI 2	7DPI 3
Hmgcs2	9.48801	6.91451	7.4864	17.6416	20.295	21.566
Hmgcs1	100.97	109.302	89.2667	120.297	147.358	169.987
Mvk	21.2528	20.3072	25.5316	26.9958	28.9575	31.4911
Mvd	66.925	61.9889	53.5166	97.8635	103.702	116.012
Fdps	8.60187	8.25005	9.78937	8.68753	10.9521	13.4926
Idi1	15.7753	13.1062	11.2792	14.5319	19.8595	28.517
Fdft1	54.0906	47.8401	50.0502	50.5939	72.2972	81.0473
Sc5d	15.2216	12.6615	13.1656	13.0804	11.3445	25.2711
Acat2	48.9505	40.8445	51.1086	56.8642	62.7133	59.6624

## Sheet: 2j
Log2FC 7 DPI vs 3 DPI
Idfi1	Hmgcs2	Hmgcs1	Mvd	Sc5d	Fdft1	Acat2	Fdps	Mvk
0.100259	0.348089	0.195075	0.305368	0.0102288	-0.166043	0.154436	-0.254975	-0.203636
0.579822	0.579193	0.516745	0.417927	-0.166236	0.377887	0.32464	0.108172	-0.073482
1.1608	0.725815	0.781844	0.638747	1.04825	0.601702	0.311682	0.46812	0.106518
FPKM
	3DPI 1	3DPI 2	3DPI 3	7DPI 1	7DPI 2	7DPI 3
Hmgcs2	18.3806	11.0447	8.85681	17.6416	20.295	21.566
Hmgcs1	105.414	81.9956	100.808	120.297	147.358	169.987
Mvk	19.9971	22.6806	41.8649	26.9958	28.9575	31.4911
Mvd	73.8104	58.5293	84.3725	97.8635	103.702	116.012
Fdps	7.26307	7.55086	13.4116	8.68753	10.9521	13.4926
Idi1	11.5534	15.9044	9.89866	14.5319	19.8595	28.517
Fdft1	51.4588	47.075	56.9989	50.5939	72.2972	81.0473
Sc5d	17.5821	10.8215	7.51714	13.0804	11.3445	25.2711
Acat2	46.1018	45.1543	48.8715	56.8642	62.7133	59.6624

## Sheet: 2l
HMGCS1+GFAP+ cells/mm2
	No lesion			Sham			LPC
no lesion	36.214	56.7901	4.93827	x	x	x	x	x	x
3 DPI	x	x	x	9.87654	26.3374	19.7531	2.46914	19.7531	0
7 DPI	x	x	x	8.23045	4.93827	12.3457	59.2593	86.4198	106.173
10 DPI	x	x	x	14.8148	46.9136	30.8642	96.2963	29.6296	37.037

## Sheet: 2n
FDPS+GFAP+ cells/mm2
	No lesion			Sham			LPC
no lesion	34.5679	9.87654	0	x	x	x	x	x	x
3 DPI	x	x	x	77.3663	18.107	24.6914	12.3457	19.7531	0
7 DPI	x	x	x	24.6914	21.3992	11.5226	79.0123	111.934	42.7984
10 DPI	x	x	x	27.9835	23.0453	25.5144	102.058	47.7366	29.6296

[truncated: 129 more sheets: 3b, 3d, 3g, 3h, 3i, 3k, 3l, 3m, 3n, 3o, 4c, 4d, 4e, 4h, 4i, 4j, 4k, 4m, 4o, 5c …]
